# Supplementary material for: Differential Expression in Testis and Liver Transcriptomes from Four Species of Peromyscus (Rodentia: Cricetidae)
Source: Genome Biol Evol. 2020 Jan 7;12(1):3698–709. doi: 10.1093/gbe/evz280 (PMC6967398; doi:10.1093/gbe/evz280)
Supplement: evz280_Supplementary_Data [file evz280_supplementary_data.zip]

Archive with 2 entries (2 files):
- Supplemental_File_1.xlsx
- Supplemental_File_2.xlsx
