# Supplementary material for: Differential Expression in Testis and Liver Transcriptomes from Four Species of Peromyscus (Rodentia: Cricetidae)
Source: Genome Biol Evol. 2020 Jan 7;12(1):3698–709. doi: 10.1093/gbe/evz280 (PMC6967398; doi:10.1093/gbe/evz280)
Supplement: evz280_Supplementary_Data [file evz280_supplementary_data.zip › Supplemental_File_1.xlsx]

## Sheet: Supplemental_File_1a
Supplemental File 1: KEGG pathways associated with DE transcripts from liver and testis transcriptomes.
ID	Description	GeneRatio	BgRatio	pvalue	p.adjust	qvalue	geneID	Count
mmu03320	PPAR signaling pathway	43/1228	87/8642	4.32408e-15	1.34479e-12	1.00592e-12	11807/13118/11806/15360/66113/20280/14080/11430/26458/13119/11814/328845/13117/74147/277753/13124/104086/93732/20181/12140/13167/14626/235674/11363/11364/26459/14933/12896/11832/12491/80911/22259/216739/78625/94180/18607/26569/109264/20411/19013/66968/74551/12894	43
mmu05204	Chemical carcinogenesis	42/1228	94/8642	7.19506e-13	1.11883e-10	8.369e-11	13112/13106/13113/13095/13088/71773/226105/13077/14862/56615/629203/53973/100041375/231396/14857/15483/13090/14866/14859/394430/13849/11522/20859/100727/22236/13114/76263/72094/229905/11532/243085/226143/20887/14865/14872/13096/100559/75886/72082/68214/211666/17961	42
mmu04610	Complement and coagulation cascades	40/1228	88/8642	1.28512e-12	1.33224e-10	9.96533e-11	14161/12266/110135/99571/11905/22370/12268/12279/12258/14962/15139/12628/14061/18815/14067/12630/18816/230558/50909/15160/56373/110382/14071/109821/19128/17175/14058/58992/19123/17194/14060/17195/12263/69379/16621/14068/12262/278180/232345/17221	40
mmu04146	Peroxisome	37/1228	84/8642	2.85906e-11	2.22292e-09	1.66277e-09	12012/20655/12908/20280/11430/26458/18477/74147/15488/16922/15926/93732/11611/74114/51798/235674/15112/54683/19301/76263/26378/28200/330450/15356/269951/111175/80911/56185/67420/216739/59038/13850/67993/58869/70503/67528/17527	37
mmu00140	Steroid hormone biosynthesis	37/1228	89/8642	2.21595e-10	1.37832e-08	1.031e-08	13112/13106/13113/13095/76279/13088/71773/226105/13077/53973/100041375/231396/15483/13090/394430/13123/15495/100043456/12846/15493/208665/13101/100727/22236/13114/72094/27400/56348/380997/243085/15486/226143/13105/13096/100559/72082/13070	37
mmu00071	Fatty acid degradation	26/1228	50/8642	2.82555e-10	1.46458e-08	1.09552e-08	13118/11669/11430/13119/328845/13117/11522/110695/74147/277753/110446/52538/235674/11363/11364/93747/11370/11532/11409/12896/80911/72535/216739/78625/94180/12894	26
mmu01200	Carbon metabolism	44/1228	121/8642	8.02205e-10	3.56408e-08	2.66597e-08	227231/230163/14433/100042025/18663/108682/11430/19733/56012/14718/17449/15275/14194/100198/74147/14719/20917/15926/231691/11611/110446/18655/15112/18598/74419/93747/11428/67078/104174/18746/11532/104776/11409/269951/80911/56185/56421/103988/243996/75456/15277/109264/226265/83553	44
mmu01230	Biosynthesis of amino acids	33/1228	78/8642	1.21815e-09	4.73557e-08	3.54226e-08	227231/11898/11720/11846/234724/230163/18478/14433/100042025/18663/108682/107869/109900/56012/14718/12411/18416/14719/15926/231691/18655/74419/11428/18746/269951/217214/56421/243996/75456/56454/11847/226265/83553	33
mmu00830	Retinol metabolism	36/1228	91/8642	1.99973e-09	6.91019e-08	5.1689e-08	13112/13113/13095/13088/71773/13118/226105/13077/53973/100041375/13119/231396/13087/13090/107605/394430/13117/11522/277753/54150/100727/22236/13114/26358/72094/27400/11532/28200/243085/20148/226143/19378/13096/100559/72082/63857	36
mmu00980	Metabolism of xenobiotics by cytochrome P450	29/1228	66/8642	4.29181e-09	1.33475e-07	9.98411e-08	13106/71773/13077/13107/14862/56615/629203/231396/14857/15483/14866/14859/394430/13849/11522/20859/100727/22236/76263/72094/11532/243085/12409/14865/14872/100559/75886/68214/211666	29
mmu04979	Cholesterol metabolism	24/1228	49/8642	6.57843e-09	1.8599e-07	1.39123e-07	11816/238055/11807/11806/30924/11814/11813/105886299/27413/104086/16816/11303/15450/22333/20778/16889/18145/12491/11808/67470/624219/27409/100102/20652	24
mmu00983	Drug metabolism - other enzymes	34/1228	87/8642	8.14059e-09	2.10977e-07	1.57813e-07	13106/71773/14862/104158/56615/76654/231396/14857/14866/14859/394430/99586/103149/100727/22236/72962/72094/234671/64705/243085/171567/13897/14865/14872/100559/75886/110006/22017/436059/68214/211666/72269/17961/20135	34
mmu00010	Glycolysis / Gluconeogenesis	28/1228	67/8642	3.04249e-08	7.27858e-07	5.44446e-07	230163/14433/100042025/18663/11669/14377/56012/15275/11522/14447/110695/16833/106557/18655/18598/68401/319625/18746/11532/72535/56421/103988/17330/15277/16832/74551/226265/66681	28
mmu00982	Drug metabolism - cytochrome P450	28/1228	68/8642	4.47971e-08	9.95135e-07	7.44373e-07	13106/71773/13077/14862/56615/231396/14857/14262/14866/14859/394430/11522/14263/14261/100727/22236/109731/76263/72094/226564/11532/243085/14865/14872/100559/75886/68214/211666	28
mmu00270	Cysteine and methionine metabolism	23/1228	52/8642	1.49013e-07	3.08953e-06	2.311e-06	11720/12116/234724/11615/269378/12583/107869/14718/17449/12411/14719/16833/231691/106557/14629/22117/64918/104923/229905/100328588/268782/13433/16832	23
mmu00280	Valine, leucine and isoleucine degradation	24/1228	56/8642	1.66329e-07	3.23302e-06	2.41833e-06	15360/11669/110695/74147/268860/110446/52538/58875/235674/56357/11364/93747/353371/12040/104776/11409/13171/15356/100328588/268782/15108/72535/66948/78894	24
mmu04976	Bile secretion	28/1228	72/8642	1.91089e-07	3.49581e-06	2.61491e-06	629203/12012/28253/108096/20493/27222/64008/13849/27413/12780/20859/11928/20517/20181/20778/18670/26459/26357/108114/76408/239273/20186/140492/67470/18671/12638/27409/11932	28
mmu02010	ABC transporters	21/1228	48/8642	6.49152e-07	1.12159e-05	8.38962e-06	27413/12780/27421/11303/76184/18670/27416/381072/26357/244562/76408/67928/11306/239273/56325/67470/18671/12638/27409/17250/217262	21
mmu00120	Primary bile acid biosynthesis	11/1228	16/8642	1.00471e-06	1.64455e-05	1.23014e-05	12012/20280/13123/15488/13124/104086/208665/93732/101502/26459/56050	11
mmu04975	Fat digestion and absorption	18/1228	40/8642	2.49581e-06	3.88098e-05	2.90302e-05	238055/11806/67800/14080/14719/17777/11303/20778/67916/55979/12491/69060/11808/67470/26569/69836/27409/26970	18
mmu00380	Tryptophan metabolism	20/1228	48/8642	3.04062e-06	4.50302e-05	3.36831e-05	56720/13077/11669/110695/74147/21743/266645/110446/98256/209692/93747/237320/109731/107766/229905/71562/23923/100328588/70789/72535	20
mmu00053	Ascorbate and aldarate metabolism	14/1228	27/8642	4.15935e-06	5.87981e-05	4.39817e-05	71773/11669/19733/231396/394430/268756/110695/100727/22236/72094/22235/243085/72535/100559	14
mmu00220	Arginine biosynthesis	11/1228	19/8642	1.15079e-05	0.000155607	0.000116396	227231/11898/11846/108682/109900/14718/18416/14719/217214/11847/14660	11
mmu00640	Propanoate metabolism	15/1228	33/8642	1.48964e-05	0.000193033	0.000144391	11430/74147/16833/20917/106557/268860/110446/93747/12040/104776/380660/11409/13171/80911/16832	15
mmu01212	Fatty acid metabolism	22/1228	61/8642	1.62077e-05	0.000201624	0.000150817	20280/11430/328845/74147/68801/15488/110446/52538/235674/11363/11364/93747/11370/56348/11409/12896/80911/216739/78625/94180/170439/12894	22
mmu00250	Alanine, aspartate and glutamate metabolism	16/1228	38/8642	2.53531e-05	0.000288452	0.000215765	227231/11898/108682/109900/66514/14718/14719/11611/268860/212647/100328588/268782/108653/70503/14660/69719	16
mmu00620	Pyruvate metabolism	16/1228	38/8642	2.53531e-05	0.000288452	0.000215765	11669/109801/17449/14194/110695/16833/106557/110446/18598/74156/76238/18746/72535/16832/109264/74551	16
mmu00650	Butanoate metabolism	13/1228	27/8642	2.597e-05	0.000288452	0.000215765	15360/272428/74147/268860/110446/20216/93747/353371/117147/11409/15356/233799/78894	13
mmu00260	Glycine, serine and threonine metabolism	16/1228	40/8642	5.41465e-05	0.000580674	0.000434351	12116/107869/14711/56012/110695/12411/231691/11611/74129/192166/109731/104174/76238/67092/268782/11656	16
mmu00330	Arginine and proline metabolism	18/1228	50/8642	9.70577e-05	0.000973708	0.000728345	11846/11669/18242/14718/110695/14719/20229/109731/212647/19125/75986/242669/67092/72535/56189/56454/11847/18452	18
mmu00591	Linoleic acid metabolism	18/1228	50/8642	9.70577e-05	0.000973708	0.000728345	13112/13106/13113/13095/226105/13077/53973/100041375/13114/13110/53357/74519/226143/13096/72082/69836/26970/230459	18
mmu01524	Platinum drug resistance	24/1228	77/8642	0.000104596	0.00101654	0.000760387	14862/56615/14857/14866/14859/12780/20529/13063/21973/17688/13067/14865/14872/75886/18607/12367/18710/18708/68214/211666/23797/11799/12189/18709	24
mmu00040	Pentose and glucuronate interconversions	14/1228	34/8642	0.000108955	0.00102682	0.000768072	71773/231396/394430/216558/14187/100727/22236/72094/67880/22235/243085/102448/100559/110006	14
mmu00590	Arachidonic acid metabolism	26/1228	89/8642	0.000180617	0.00165212	0.0012358	13106/13095/13088/13118/226105/13119/13090/14775/13117/277753/13110/53357/64385/19215/74519/226143/12409/13850/13096/72082/64292/69836/96979/71519/26970/230459	26
mmu00410	beta-Alanine metabolism	13/1228	34/8642	0.000456952	0.00406034	0.00303718	11669/11430/110695/74147/99586/268860/103149/93747/64705/104776/11409/80911/72535	13
mmu04973	Carbohydrate digestion and absorption	15/1228	43/8642	0.000540624	0.00451569	0.00337779	27222/14377/14385/15275/11722/11928/20526/68401/56485/18710/18708/15277/23797/11932/18709	15
mmu04931	Insulin resistance	29/1228	110/8642	0.000542503	0.00451569	0.00337779	11606/26458/14377/20526/110095/68401/244416/16337/208677/53412/26459/56637/18761/12491/22259/18753/18607/18710/26569/18708/23797/19013/21428/74551/19017/108097/18709/12894/16367	29
mmu01210	2-Oxocarboxylic acid metabolism	9/1228	19/8642	0.000551756	0.00451569	0.00337779	108682/14718/14719/15926/11428/23923/269951/217214/243996	9
mmu00360	Phenylalanine metabolism	10/1228	23/8642	0.000633297	0.00505013	0.00377756	234724/15445/18478/107146/14718/14719/109731/64697/240549/100328588	10
mmu05230	Central carbon metabolism in cancer	20/1228	67/8642	0.000719468	0.00559386	0.00418427	56012/15275/16833/106557/20526/18598/18746/13649/56421/103988/18710/18708/15277/16832/23797/20514/14184/14660/18709/16653	20
mmu01040	Biosynthesis of unsaturated fatty acids	12/1228	32/8642	0.00092336	0.00686167	0.00513261	12012/20280/11430/68801/15488/70025/235674/56348/80911/171282/171281/170439	12
mmu04142	Lysosome	31/1228	124/8642	0.000942999	0.00686167	0.00513261	13030/13032/11774/75612/64138/16889/19141/19025/11886/56722/18145/12492/12751/19156/72175/13040/14420/11781/15932/56325/52120/110006/56629/229445/13423/192654/58911/12514/108012/110173/64933	31
mmu04977	Vitamin digestion and absorption	10/1228	24/8642	0.00094872	0.00686167	0.00513261	238055/11806/20778/20522/69060/11808/52466/20509/69698/17250	10
mmu03440	Homologous recombination	14/1228	41/8642	0.00104764	0.00724036	0.00541587	20962/21976/71711/67967/19366/12190/623474/69745/12189/210766/12144/12021/114714/21975	14
mmu04216	Ferroptosis	14/1228	41/8642	0.00104764	0.00724036	0.00541587	22041/14319/12870/71775/53945/20229/213053/14629/216739/18521/67547/67634/15368/74244	14
mmu00500	Starch and sucrose metabolism	12/1228	33/8642	0.00126591	0.00855866	0.00640198	14377/15275/11722/216558/110095/68401/74185/58866/103988/15277/70974/66681	12
mmu04914	Progesterone-mediated oocyte maturation	24/1228	90/8642	0.00133232	0.00881596	0.00659444	16000/12442/12427/268697/56371/18817/110033/20878/12235/268930/11836/12534/18710/18708/23797/70891/208922/74673/241634/109880/12532/12428/18709/16653	24
mmu00561	Glycerolipid metabolism	18/1228	61/8642	0.00151174	0.00979479	0.00732661	11669/67800/110695/14187/14626/15450/67916/14933/55979/23945/72535/380921/104418/69060/215456/56077/231510/68262	18

## Sheet: Supplemental_File_1b
Supplemental File 1b: KEGG annotations for DE transcripts in the liver transcriptomes
ID	Description	GeneRatio	BgRatio	pvalue	p.adjust	qvalue	geneID	Count
mmu00140	Steroid hormone biosynthesis	10/78	89/8650	5.63843e-09	9.19065e-07	7.5377e-07	13106/13101/223706/13098/15483/13123/15496/394432/380997/100559	10
mmu04610	Complement and coagulation cascades	7/78	88/8650	1.30424e-05	0.00106295	0.00087178	20700/230558/14962/14061/18815/333883/385643	7
mmu03320	PPAR signaling pathway	6/78	87/8650	0.000125157	0.00680021	0.00557719	26459/12140/22190/57435/20249/18534	6
mmu05204	Chemical carcinogenesis	6/78	95/8650	0.000203464	0.00791654	0.00649274	13106/13098/15483/17960/394432/100559	6
mmu04910	Insulin signaling pathway	7/78	139/8650	0.000242839	0.00791654	0.00649274	18770/12313/12314/103988/108099/19084/18534	7

## Sheet: Supplemental_File_1c
Supplemental File 1c: KEGG annotation for DE transcripts in the testis transcriptomes.
ID	Description	GeneRatio	BgRatio	pvalue	p.adjust	qvalue	geneID	Count
mmu03013	RNA transport	12/120	166/8650	2.93988e-06	0.000590917	0.000560125	51796/13627/13690/73192/13684/223921/19387/75705/56215/208643/20610/230861	12
