# Supplementary material for: Differential Expression in Testis and Liver Transcriptomes from Four Species of Peromyscus (Rodentia: Cricetidae)
Source: Genome Biol Evol. 2020 Jan 7;12(1):3698–709. doi: 10.1093/gbe/evz280 (PMC6967398; doi:10.1093/gbe/evz280)
Supplement: evz280_Supplementary_Data [file evz280_supplementary_data.zip › Supplemental_File_2.xlsx]

## Sheet: Supplemental_File_2a
Supplemental File 2a: Biological Process (BP) GO Terms enriched in testis transcriptomes compared to liver transcriptomes of Peromyscus.
ID	Description	GeneRatio	BgRatio	pvalue	p.adjust	qvalue	geneID	Count
GO:0034470	ncRNA processing	317/12412	480/30878	1.0422e-30	8.21668e-27	7.11327e-27	Tent4a/Dus3l/Dus4l/Usb1/Utp25/Osgep/Lage3/Tut4/Pusl1/Rpp38/Chd7/Mrto4/Mdn1/Esf1/Ankrd16/Mocs3/Las1l/Tyw5/Trmt1l/Rps16/Thada/Zbtb8os/Gtpbp3/Tfb2m/Tut4/Urb1/Tut7/Rrp8/Utp20/Nol8/Trmt11/Nop2/Dicer1/Tsen15/2210016F16Rik/Rpf2/Heatr1/Mdn1/C1d/Bysl/Hnrnpa2b1/Rpp30/Ncl/Fbl/Rrp1/Rps14/Rps15/Sbds/Sephs2/Bop1/Tarbp2/Thumpd3/Lyar/Zcchc4/Nob1/Dus2/Rnf113a2/Aars2/Nsun2/Dus4l/Wdr36/Pa2g4/Exosc2/Trmt1/Nol9/Ints1…	317
GO:0007059	chromosome segregation	311/12412	498/30878	5.1541e-24	8.12698e-21	7.03561e-21	Ncapd2/Cdc23/Champ1/Cenpq/Smc5/Stag2/Ube2b/Sycp3/Knl1/Chmp6/Fancd2/Apc/Wapl/Atm/Fbxw7/Msto1/Ncaph2/Cenpf/Cep192/Numa1/Cenpe/Cit/Pds5a/Tex15/Pds5b/Ercc2/Bub1/Stag2/Zw10/Tlk2/Stag3/Axin2/Becn1/Chtf8/Chtf8/Cenpc1/Anapc1/Anapc15/Ran/Ube2i/Kpnb1/Usp9x/Top2a/Ctnnb1/Smarcad1/Top1/Akap8/Rab11a/Cdk5rap2/Pogz/Msto1/Abraxas2/Stag2/Cenpt/Anapc4/Vps4b/Pum2/Ddx3x/Cdc27/Dync1li1/Anapc5/Trip13/Anapc5/Trappc12/Br…	311
GO:0042254	ribosome biogenesis	255/12412	392/30878	1.53578e-23	2.01802e-20	1.74702e-20	Dhx30/Cebpz/Utp25/Chd7/Rpl10/Mrto4/Mdn1/Esf1/Las1l/Rps16/Rrn3/Tfb2m/Urb1/Rrp8/Utp20/Nol8/Nop2/Rpf2/Heatr1/Mdn1/C1d/Bysl/Ncl/Rpsa/Glul/Rpl3/Fbl/Cebpz/Rrp1/Rps14/Ran/Rps15/Sbds/Bop1/Lyar/Zcchc4/Rbis/Nob1/Wdr36/Mrpl10/Cul4a/Pa2g4/Aamp/Exosc2/Ddx3x/Nol9/Mybbp1a/Utp18/Rpl6/Znhit6/Nom1/Rrp36/Nol8/Abce1/Rbfa/Fdxacb1/Surf6/Rps8/Isg20/Rps7/Rpl26/Wdr12/Wdr18/Ddx47/Ddx17/Exosc4/Emg1/Eif6/Urb1/Rps25/Rpl7a/Rp…	255
GO:0048193	Golgi vesicle transport	281/12412	448/30878	3.08988e-22	3.48009e-19	3.01275e-19	Nrbp2/Eps15/Gak/Rnf139/Cog6/Mia2/Atp9b/Trappc8/Spire1/Arfgef2/Gga3/Sec24a/Tmed2/Commd1/Kif16b/Tmed1/Sec22a/Trappc11/Spire1/Atp9b/Tmed7/Acsl3/Ap1ar/Dnajc28/Mia2/Nbas/Sec16a/Myo18a/Myo1b/Trappc10/Sec23ip/Sec24c/Dnm2/Htt/Cyth3/Rabep1/Sec22b/Kif1c/Bet1l/Gosr2/Bet1/Zw10/Ap3d1/Copb2/Vamp4/Gosr1/Cope/Vti1a/Krt18/Pdcd6/Ap1g1/Rab12/Dnm2/Csk/Nsf/Myo1b/Erp29/Lman2l/Gabarapl2/Vamp3/Rack1/Vamp7/Cux2/Arf1/Arf5…	281
GO:0043414	macromolecule methylation	281/12412	451/30878	1.28326e-21	1.26466e-18	1.09483e-18	Cbll1/Myc/Kmt2d/Snw1/Eef1akmt1/Tet2/Hdac2/Prmt5/Mtrr/Ezh1/Wdr61/Zfp335/Rlf/Kdm4a/Virma/Rtf1/Kdm4c/Arid4b/Trmt1l/Kdm1a/Thada/Gtpbp3/Tfb2m/Wdr82/Camkmt/Zmpste24/Kmt5a/Setdb1/Nsd3/Nsd2/Pcmt1/Setd1a/Setd2/Nsd1/Nop2/Baz2a/Prmt9/Kmt2b/Tdrd5/Xbp1/Bhmt/Myc/Dnmt1/Snrpb/Fbl/Pik3ca/Lmna/Snrpd3/Gnas/Thumpd3/Fh1/Ctnnb1/Zcchc4/Rab6a/Rbm15/Nsun2/Bmi1/Gsk3a/Btg2/Fam98a/Smarca4/Snw1/Trmt1/Mphosph8/Prmt9/Spi1/Smar…	281
GO:0071826	ribonucleoprotein complex subunit organization	250/12412	393/30878	3.94243e-21	3.45357e-18	2.98979e-18	Dhx30/Prmt5/Atxn2l/Cnot1/Cnot2/Edc3/Pqbp1/Setx/Rpl10/Mrto4/Mdn1/Psip1/Mtif3/Strap/Cnot1/Atm/Celf6/Scaf11/Coil/Ythdc1/Luc7l2/Prpf39/Atxn2/Nop2/Dhx9/Atr/Dicer1/Sf3a2/Rpf2/Sf3b1/Cpsf6/Mdn1/Tdrd5/Eif3d/Atxn2/Rpsa/Eif3a/Snrpb/Rpl3/Celf1/Ddx6/Rps14/Rps23/Snrpe/Lsm3/Snrpd1/Snrpd3/Rps15/Crnkl1/Sbds/Bop1/Tarbp2/Vcp/Grb7/Luc7l2/Snrpd2/Patl1/Khdc4/Dhx9/Atxn2l/Usp39/Eif2s3x/Pum2/Eif5/Ddx3x/Tfip11/Prkaa1/Srsf…	250
GO:0022618	ribonucleoprotein complex assembly	233/12412	365/30878	4.50826e-20	3.55431e-17	3.077e-17	Dhx30/Prmt5/Atxn2l/Cnot1/Cnot2/Edc3/Pqbp1/Setx/Rpl10/Mrto4/Mdn1/Psip1/Strap/Cnot1/Atm/Celf6/Scaf11/Coil/Ythdc1/Luc7l2/Prpf39/Atxn2/Nop2/Dhx9/Atr/Dicer1/Sf3a2/Rpf2/Sf3b1/Cpsf6/Mdn1/Eif3d/Atxn2/Rpsa/Eif3a/Snrpb/Rpl3/Celf1/Ddx6/Rps14/Rps23/Snrpe/Lsm3/Snrpd1/Snrpd3/Rps15/Crnkl1/Sbds/Bop1/Tarbp2/Grb7/Luc7l2/Snrpd2/Patl1/Khdc4/Dhx9/Atxn2l/Usp39/Eif2s3x/Pum2/Eif5/Ddx3x/Prkaa1/Srsf6/Ruvbl2/Ruvbl1/G3bp2/S…	233
GO:0060271	cilium assembly	291/12412	481/30878	1.22238e-19	8.76114e-17	7.58462e-17	Dnah7c/Ssx2ip/Alms1/Syne1/Celsr3/Rab3ip/Dnaic2/Pqbp1/Entr1/Entr1/Dnaic1/Ube2b/Ttll8/Nudcd3/Wdpcp/Tpgs1/Arhgap35/Ccno/Nek1/Armc4/Flna/Fbf1/Dctn1/2700049A03Rik/Sept7/Ulk4/Ttll5/Dnah1/Rabl2/Cep290/Dnm2/Htt/Sclt1/Wdr11/Gfy/Dnah7b/Onecut1/Gsn/Map4/Atxn10/Dnm2/Sept2/Rfx2/Intu/Rab17/Rab8a/Cep126/Cdk10/Rilp/Exoc5/Dctn1/Vdac3/Spata6/Atp6v1d/Csnk1d/Wdr19/Actr3/Fhdc1/Cdk10/Ttbk2/Dync2h1/Spag6l/Tapt1/Arl3/Te…	291
GO:0006403	RNA localization	188/12412	293/30878	8.152e-17	4.59074e-14	3.97426e-14	Magohb/Hsf1/Nup98/Xpot/Nup98/Sarnp/Atm/Terf2/Rbm26/Nup153/Setd2/Ythdc1/Dhx9/Atr/Htt/Cpsf6/Alyref/Hnrnpa2b1/Tcp1/Fbl/Hhex/Hnrnpa1/Magoh/Ran/Rps15/Eif5a/Srsf3/Hnrnpa3/Dhx9/Srsf7/Exosc2/Nup98/Alkbh5/Khsrp/Sidt2/Pom121/Slbp/G3bp2/Znhit6/Abce1/Stau1/Zc3h11a/Stau1/Zc3h3/Supt6/Ncbp1/Tomm20/Flot1/G3bp2/Cct2/Eif6/Tst/Ssb/Cct4/Hnrnpa1/Hnrnpa3/Nup88/Akap8l/Rbm27/Npm1/A1cf/Khdrbs1/Ddx19a/Supt6/Nop58/Ltv1/Cps…	188
GO:0140053	mitochondrial gene expression	99/12412	132/30878	4.29301e-16	1.99095e-13	1.72359e-13	Mterf1b/Mtg2/Mtif3/Mief1/Tfb2m/Mrps12/Mrpl23/Tfam/Rpusd3/Aars2/Mrps6/Prkaa1/Slc25a33/Rars2/Trmt10c/Polrmt/Mrps18b/Rcc1l/Mrpl43/Tefm/Mrps18a/Lrpprc/Fastkd5/Chchd10/Supv3l1/Tufm/Iars2/Dars2/Mtrf1l/Mrps35/Mrps27/Mterf2/Fastkd3/Cdk5rap1/Mterf4/Yars2/Gatc/Rmnd1/Twnk/1110008L16Rik/Gfm1/Mtrf1/Trnt1/Mrpl47/Mrpl58/Sirt3/Gfm2/Mtg1/Mterf3/C1qbp/Lars2/Mpv17l2/Trub2/Mtif2/Tbrg4/Fastkd2/Mto1/Mrps2/Gatb/Ngrn/Hs…	99
GO:0006302	double-strand break repair	216/12412	356/30878	3.85112e-15	1.44582e-12	1.25166e-12	Hsf1/Nucks1/Xrcc4/Nsmce1/Xrcc6/Smc5/Spire1/Setx/Ube2n/Kdm1a/Atm/Spire1/Nsd2/Rnf168/Ubr5/Setd2/Aunip/Rnf169/Kdm2a/Tex15/Mta1/Wdr70/Trip12/Rad52/Psmd14/Parp2/Ercc1/Mgmt/Xrcc5/Pola1/Brcc3/Rad54l/Trp53bp1/Prkdc/Eya3/Fh1/Vcp/Smarcad1/Rad51/Ppp4r2/Helq/Ubr5/Lig1/Msh2/Lig1/Trip13/Shld2/Babam1/Ogg1/Dtx3l/Kat5/Parp3/Ppp4c/Ube2v2/Chek2/Trp53/Morf4l1/Zfyve26/Actr2/Uimc1/Samhd1/Top2b/Fan1/Nipbl/Slx4/Eya3/Smc…	216
GO:0050657	nucleic acid transport	165/12412	260/30878	2.60346e-14	8.21028e-12	7.10773e-12	Magohb/Hsf1/Nup98/Xpot/Nup98/Sarnp/Terf2/Rbm26/Nup153/Setd2/Ythdc1/Dhx9/Htt/Cpsf6/Alyref/Hnrnpa2b1/Hhex/Hnrnpa1/Magoh/Ran/Rps15/Eif5a/Srsf3/Hnrnpa3/Dhx9/Srsf7/Nup98/Alkbh5/Khsrp/Sidt2/Pom121/Slbp/G3bp2/Abce1/Stau1/Zc3h11a/Stau1/Zc3h3/Supt6/Ncbp1/Tomm20/Flot1/G3bp2/Eif6/Tst/Ssb/Hnrnpa1/Hnrnpa3/Nup88/Akap8l/Rbm27/Npm1/Khdrbs1/Ddx19a/Supt6/Ltv1/Cpsf6/Xpo1/Lrpprc/Srsf1/Nup98/Tnks/Rbm15b/Nup188/Thoc7/…	165
GO:0050658	RNA transport	165/12412	260/30878	2.60346e-14	8.21028e-12	7.10773e-12	Magohb/Hsf1/Nup98/Xpot/Nup98/Sarnp/Terf2/Rbm26/Nup153/Setd2/Ythdc1/Dhx9/Htt/Cpsf6/Alyref/Hnrnpa2b1/Hhex/Hnrnpa1/Magoh/Ran/Rps15/Eif5a/Srsf3/Hnrnpa3/Dhx9/Srsf7/Nup98/Alkbh5/Khsrp/Sidt2/Pom121/Slbp/G3bp2/Abce1/Stau1/Zc3h11a/Stau1/Zc3h3/Supt6/Ncbp1/Tomm20/Flot1/G3bp2/Eif6/Tst/Ssb/Hnrnpa1/Hnrnpa3/Nup88/Akap8l/Rbm27/Npm1/Khdrbs1/Ddx19a/Supt6/Ltv1/Cpsf6/Xpo1/Lrpprc/Srsf1/Nup98/Tnks/Rbm15b/Nup188/Thoc7/…	165
GO:0016236	macroautophagy	194/12412	317/30878	2.89609e-14	8.45659e-12	7.32096e-12	Atg7/Rab3gap2/Ulk1/Vamp8/Hif1a/Rab3gap1/Trappc8/Vps13c/Nbr1/Tbk1/Nbr1/Nbr1/Ambra1/Ilrun/Tigar/Sesn1/Atp13a2/Rab3gap2/Pik3c2a/Wdfy3/Vps16/Tlr2/Lix1l/Htt/Irgm1/Sec22b/Rnf5/Npc1/Bnip3/Supt5/Becn1/Gba/Plaa/Rab12/Sesn2/Gabarapl2/Vcp/Ubxn2b/Rab33b/Rab1b/Rab1a/Atg16l1/Ubqln1/Ilrun/Fez2/Ulk3/Hmox1/Hdac6/Pip4k2b/Usp30/Tbc1d5/Trp53inp1/Psen1/Pacs2/Atg9a/Rab7/Nod1/Sptlc2/Lgals8/Ripk2/Trp53/Atg4a/Wdr81/Ift20…	194
GO:0032543	mitochondrial translation	72/12412	92/30878	1.02198e-13	2.68576e-11	2.32509e-11	Mtg2/Mtif3/Mief1/Mrps12/Mrpl23/Rpusd3/Aars2/Mrps6/Rars2/Trmt10c/Mrps18b/Rcc1l/Mrpl43/Mrps18a/Lrpprc/Tufm/Iars2/Dars2/Mtrf1l/Mrps35/Mrps27/Fastkd3/Cdk5rap1/Mterf4/Yars2/Gatc/Rmnd1/Gfm1/Mtrf1/Mrpl47/Mrpl58/Gfm2/Mtg1/Mterf3/C1qbp/Lars2/Mpv17l2/Trub2/Mtif2/Fastkd2/Mrps2/Gatb/Ngrn/Mrps18b/Mrpl16/Mrps16/Mrpl51/Chchd1/Mrps17/Mrpl57/Uqcc2/Uqcc1/Malsu1/Rpusd4/Mrpl44/Nsun4/Gars/Shmt2/Qrsl1/Mrpl52/Mrps25/Co…	72
GO:0000819	sister chromatid segregation	175/12412	283/30878	1.3777e-13	3.3943e-11	2.93848e-11	Ncapd2/Cdc23/Champ1/Smc5/Stag2/Sycp3/Chmp6/Apc/Wapl/Atm/Fbxw7/Msto1/Ncaph2/Cep192/Numa1/Cenpe/Cit/Pds5a/Pds5b/Bub1/Stag2/Zw10/Stag3/Axin2/Becn1/Chtf8/Chtf8/Cenpc1/Anapc1/Anapc15/Ran/Kpnb1/Top2a/Ctnnb1/Akap8/Rab11a/Cdk5rap2/Pogz/Msto1/Stag2/Anapc4/Vps4b/Cdc27/Dync1li1/Anapc5/Trip13/Anapc5/Axin2/Ankrd53/Phb2/Kif22/Naa10/Akap8l/Bod1/Hira/Atrx/Top2b/Wapl/Esco1/Tubg1/Nipbl/Cep192/Smc4/Tnks/Naa50/Cenpe…	175
GO:0016482	cytosolic transport	164/12412	264/30878	4.54921e-13	1.02474e-10	8.87131e-11	Eps15/Gak/Dennd5a/Kif1b/Tmem87a/Kif16b/Cln5/Flna/Spag9/Dctn1/Aktip/Dnajc13/Ap1ar/Ric1/Trappc10/Kif1c/Bet1l/Gosr2/Becn1/Gosr1/Stx8/Vti1a/Ap1g1/Vps26a/Ap1s1/Vamp3/Mapk1/Rab21/Rab9/Rab6a/Arl1/Rilp/Rdx/Dab2/Dctn1/Vps35/Lamp1/Lmtk2/Rnf126/Srsf10/Ankrd27/Tbc1d5/Vps51/Snx12/Rab7/Rab14/Emp2/Spag9/Wdr81/Vps54/Actr2/Kif1b/Kif5b/Mapk3/Cltc/Gbf1/Gcc2/Wdr81/Snx6/Dennd5a/Ptpn23/Pik3c3/Sort1/Kif1a/Ube2o/Sys1/Sn…	164
GO:0016458	gene silencing	209/12412	358/30878	2.31873e-12	4.94078e-10	4.27728e-10	Kmt2d/Hdac2/Pole3/Ezh1/Cnot1/Cnot2/Tut4/Ubtf/Ubtf/Arid1a/Ube2b/Kdm1a/Tnrc6c/Resf1/Ppp3ca/Tut4/Cnot1/Zmpste24/Setdb1/Tut7/Rrp8/Zc3h7a/Ncor2/Atad2b/Eif4g1/Ncor2/Arid1a/Fam172a/Dhx9/Baz2a/Zc3h7b/Dicer1/Kmt2b/Pphln1/Msl3l2/Hnrnpa2b1/Ctbp1/H1f0/Dnmt1/Pcgf2/Nfkb1/Pabpc1/Stat3/Elavl1/Tarbp2/Egfr/Bmi1/Mier1/Dhx9/Smarca4/Fam172a/Pum2/Egfr/Tnrc6b/Mphosph8/Cdk2/Pphln1/Adar/Tnrc6a/Spout1/Dnmt1/Tarbp2/Tgfb1/U…	209
GO:0071166	ribonucleoprotein complex localization	75/12412	101/30878	3.63518e-12	7.54204e-10	6.52923e-10	Xpot/Sarnp/Setd2/Ythdc1/Hnrnpa2b1/Hhex/Ran/Rps15/Eif5a/Srsf3/Alkbh5/Abce1/Zc3h11a/Supt6/Ncbp1/Eif6/Ssb/Nup88/Akap8l/Npm1/Supt6/Ltv1/Xpo1/Rbm15b/Thoc7/Nup214/Sdad1/Pcid2/Poldip3/Iws1/Rae1/Prpf31/Pabpn1/Nup133/Nup133/Gle1/Thoc1/Nup85/Nol6/Ddx39/Thoc3/Fyttd1/Nxf1/Nmd3/Riok2/Rrs1/Akap8l/Polr2d/Npm1/Tsc1/Eny2/Ddx25/Mcm3ap/Nup160/Ddx39b/Nxf1/Thoc5/Thoc2/1700017N19Rik/BC005561/Ddx39/Poldip3/Thoc2/Thoc2/…	75
GO:0006997	nucleus organization	144/12412	233/30878	2.03668e-11	3.64936e-09	3.15929e-09	Agfg1/Uspl1/Nup98/Syne1/Nolc1/Tmem201/Sycp3/Chmp6/Nup98/Rrn3/Zmpste24/Tmf1/Uspl1/Dctn1/Sun3/Nup153/Sf1/Map7/Tnp2/Lmna/Tbpl1/Sumo1/Mfsd14a/H3f3a/Ubxn2b/Pygo1/Vps4b/Ctdnep1/Nup98/Dctn1/Tor1a/Pom121/Serbp1/Pygo2/Emg1/Tardbp/Prm2/Zfp354a/Akap8l/Psme4/Pafah1b1/Ift88/Zfp354a/Zpr1/Lemd2/Bin1/Ankle2/Kdm3a/Nup98/Syne1/Chmp2b/Sun2/Tardbp/Nup54/Fam118b/Nectin2/Nup133/Ahctf1/Reep4/Agfg1/Nup133/Chmp7/Seh1l/Nu…	144
GO:0007030	Golgi organization	147/12412	240/30878	3.30722e-11	5.54768e-09	4.80269e-09	Prmt5/Gak/Arhgef7/Kifc3/Syne1/Trappc8/Plekhm2/Tmed2/Tmed1/Trappc11/Tmed7/Dnajc28/Csnk1a1/Atp8b2/Sec16a/Myo18a/Cit/Akap9/Dnm2/Htt/Arfgef1/Zw10/Vamp4/Vti1a/Dnm2/Lman2l/Nploc4/Cdc42/Mapk1/Ywhaz/Clasp2/Ubxn2b/Tbc1d20/Rab33b/Rab30/Rab2a/Rab1a/Bcas3/Atp8b1/Arl1/Pi4k2a/Gorasp1/Sec16a/Csnk1d/Trappc12/Fhdc1/Cog7/Vps51/Dync2h1/Surf4/Mapk3/Cltc/Trappc8/Gbf1/Gcc2/Atl2/Tmed9/Csnk1a1/Atp8b3/Syne1/Akap9/Tmed3/C…	147
GO:0007051	spindle organization	175/12412	298/30878	7.06247e-11	1.11361e-08	9.64064e-09	Stag2/Sac3d1/Chd3/Flna/Dctn1/Mapre3/Msto1/Cep192/Aunip/Numa1/Dlg1/Cenpe/Senp6/Dicer1/Tubgcp6/Ckap5/Pkd1/Stag2/Map4/Ranbp1/Mybl2/Sbds/Kpnb1/Tubb5/Vcp/Clasp2/Rab11a/Cep126/Msto1/Abraxas2/Stag2/Vps4b/Dctn2/Dctn1/Mapre1/Csnk1d/Kif3b/Parp3/Hdac3/Gpsm2/Ankrd53/Rhoa/Ptpa/Chek2/Stmn1/Plk2/Drg1/Ncor1/Rps3/Atrx/Cltc/Tubg1/Cep192/Senp6/Tnks/Cenpe/Tacc1/Ino80/Ppp2r1a/Fsd1/Cep120/Trim36/Mapk15/Pde4dip/Dlg1/Ha…	175
GO:1905037	autophagosome organization	102/12412	158/30878	5.10076e-10	6.38323e-08	5.52603e-08	Atg7/Rab3gap2/Ulk1/Rab3gap1/Trappc8/Ambra1/Atp13a2/Rab3gap2/Pik3c2a/Irgm1/Sec22b/Rnf5/Becn1/Gba/Gabarapl2/Ubxn2b/Rab33b/Rab1b/Rab1a/Atg16l1/Ubqln1/Fez2/Ulk3/Pip4k2b/Trp53inp1/Psen1/Pacs2/Atg9a/Rab7/Atg4a/Ift20/Pik3c2a/Ift88/Trappc8/Atg2a/Pik3c3/Mtmr3/Rab3gap1/Wipi2/Atg2b/Lrsam1/Atg4b/Trappc8/Scfd1/Phf23/Atg16l1/Atg14/Trp53inp2/Fez1/Tmem41b/Ubqln1/Wipi1/Gabarapl1/Nprl3/Wdr45/Map1lc3a/Pip4k2c/Atg13…	102
GO:0006457	protein folding	140/12412	233/30878	6.34508e-10	7.35656e-08	6.36865e-08	Pdia4/Dnajc25/Ppig/Nudcd3/Calr/Suco/Dnajb6/Prdx4/Aip/Nudc/Dnajb6/Pfdn2/B2m/Tcp1/Hspa5/Fkbp1a/Pdia3/Nktr/Fkbp4/Hspa9/Hspa4l/Clgn/Dnajc5/Vbp1/Hspa8/Hspd1/Cct5/Grpel2/Dnajb14/Cct6a/Cct7/Dnaja3/Sgta/Dnajb1/Tor1a/Cd74/Cct3/Grn/Hsp90b1/Dnajc3/Pdrg1/P3h1/Ube4b/Fkbp5/Ero1l/Ppih/Hspe1/Cct2/Hspb1/Cd74/Clu/Cct4/Pdcd5/Hspb6/Tbca/Dnaja1/Canx/Ppia/Cdc37/Hsph1/Dnajc1/Emc2/Clpx/Hsp90ab1/Pfdn6/Hsp90aa1/Hspa13/Tbc…	140
GO:0003341	cilium movement	68/12412	96/30878	1.15194e-09	1.24409e-07	1.07703e-07	Dnah7c/Dnah3/Dnaic2/Dnaic1/Armc4/Dnah6/Ulk4/Dnah1/Adcy10/Dnah7b/Tekt1/Stk36/Hydin/Ofd1/Cfap298/Dpcd/Ccdc151/Cfap20/Nme7/Adcy10/Cfap54/Spef2/Spag16/Bbs2/Dnaaf1/Ccdc39/Mkks/Ropn1l/Dync1h1/Ttll6/Bbs4/Cfap221/Wdr63/Dnah10/Wdr78/Dnah11/Ak7/Zbbx/Rfx3/Tekt5/Lrrc6/Dnali1/Zbbx/Tekt4/Nme7/Drc1/Ccdc114/Nme5/Gas8/Spag17/Tekt3/Kif27/Ccdc40/Wdr63/Ccdc63/Ccdc65/Ttll1/Tekt2/Cfap53/Ccdc103/Rsph9/Dnaaf5/Invs/Bbs1/…	68
GO:1903008	organelle disassembly	91/12412	139/30878	1.47912e-09	1.53439e-07	1.32834e-07	Atg7/Ulk1/Hif1a/Vps13c/Ambra1/Mtif3/Tigar/Fbxw7/Htt/Atpif1/Bnip3/Becn1/Gba/Gabarapl2/Vcp/Gsk3a/Fbxo7/Hdac6/Fbxo7/Usp30/Atg9a/Trp53/Klc1/Parl/Vdac1/Cdc37/Eif2d/Kif5b/Sqstm1/Gbf1/Atg2a/Clec16a/Wipi2/Pelo/Atg2b/Klc1/Atg14/Stx5a/Optn/Gfm2/Wipi1/Gabarapl1/Mul1/Wdr45/Map1lc3a/Atg13/Cttn/Golga2/Atg5/Atg3/Fis1/Cisd2/Denr/Map1lc3b/Atg12/Wdr45b/Smurf1/Fundc2/Mrrf/Atg7/Mcts1/Capn10/Kif9/Bnip3l/Hdac6/Gba/Spa…	91
GO:1903046	meiotic cell cycle process	174/12412	305/30878	1.80745e-09	1.85064e-07	1.60212e-07	Hsf1/Msh3/Btbd18/Ncapd2/Spire1/Grb14/Ube2b/Sycp3/Calr/Fancd2/Psmd13/Wapl/Atm/Spire1/Topaz1/Ncaph2/Tex15/Dicer1/Fbxo43/Bub1/Stag3/Ercc1/Msh3/Wnt5a/Cenpc1/Top2a/Rad51/Nsun2/Trip13/Actr3/Actr2/Spin1/Atrx/Top2b/Wapl/Mlh3/Tubg1/Slx4/Smc4/Ubr2/Topbp1/Ppp2r1a/Tex14/Mapk15/Chtf18/Marf1/Fignl1/Ncaph2/Mael/Mastl/Washc5/Rec8/Dmc1/Smc4/Aspm/Spire2/Mnd1/Asz1/Myh9/Washc1/Sirt2/Brdt/Ythdf2/Golga2/Tex12/Sycp2/Td…	174
GO:0006338	chromatin remodeling	132/12412	220/30878	2.19486e-09	2.19041e-07	1.89626e-07	Myc/Pole3/Ino80b/Ezh1/Znhit1/Kdm4a/Chd7/Kdm4c/Arid1a/Sycp3/Chd3/Kat2b/Rsf1/Setd1a/Cecr2/Bptf/Arid1a/Smarca2/Baz2a/Baz1a/Pak1/Smarca2/Smarce1/Kdm6a/Myc/Tnp2/Hnf1a/Foxa1/Chd1/Kdm5c/H3f3a/Smarcc1/Anp32e/Ctnnb1/Smarcad1/Top1/Chd8/Ptma/Smarca4/Kdm6a/Ruvbl2/Ruvbl1/Smarcb1/Smarcc2/Kdm5a/Actl6a/Hmgb3/Elof1/Satb2/Cebpg/Morf4l1/Kdm6b/Npm1/Psme4/Zbtb1/Rbbp4/Rbbp7/Atrx/Kdm5d/Jarid2/Vps72/Spty2d1/Mysm1/Morc2a…	132
GO:0006611	protein export from nucleus	120/12412	197/30878	3.25319e-09	3.10847e-07	2.69104e-07	Xpo4/Xpot/Emd/Calr/Sarnp/Setd2/Ythdc1/Tcf7l2/Cchcr1/Pkd1/Hnrnpa2b1/Prkaca/Txn1/Ptpn11/Hspa9/Hhex/Ppm1a/Chp1/Nutf2/Ran/Rps15/Eif5a/Srsf3/Alkbh5/Adar/Abce1/Zc3h11a/Hdac3/Tgfb1/Strada/Supt6/Camk1/Ncbp1/Cdk5/Eif6/Ssb/Gsk3b/Nup88/Akap8l/Npm1/Ywhae/Styx/Gas6/Supt6/Ltv1/Xpo1/Ranbp3l/Rbm15b/Thoc7/Ahcyl1/Nup214/Sdad1/Pcid2/Poldip3/Rbm22/Iws1/Rae1/Pabpn1/Nup133/Stradb/Nup133/Gle1/Thoc1/Nup85/Nol6/Ddx39/Tho…	120
GO:0000045	autophagosome assembly	96/12412	151/30878	5.31544e-09	4.70864e-07	4.07632e-07	Atg7/Rab3gap2/Ulk1/Rab3gap1/Trappc8/Ambra1/Rab3gap2/Irgm1/Sec22b/Rnf5/Becn1/Gabarapl2/Ubxn2b/Rab33b/Rab1b/Rab1a/Atg16l1/Ubqln1/Fez2/Ulk3/Pip4k2b/Trp53inp1/Psen1/Pacs2/Atg9a/Rab7/Atg4a/Ift20/Ift88/Trappc8/Atg2a/Pik3c3/Mtmr3/Rab3gap1/Wipi2/Atg2b/Lrsam1/Atg4b/Trappc8/Scfd1/Phf23/Atg16l1/Atg14/Trp53inp2/Fez1/Tmem41b/Ubqln1/Wipi1/Gabarapl1/Nprl3/Wdr45/Map1lc3a/Pip4k2c/Atg13/Atg5/Vmp1/Atg3/Map1lc3b/Emc…	96
GO:0071103	DNA conformation change	167/12412	294/30878	5.80973e-09	5.04736e-07	4.36955e-07	Pole3/Ncapd2/Nap1l4/Sycp3/Brd2/Nap1l4/Top1mt/Wapl/Acin1/Rsf1/Ncaph2/Ascc3/Dhx9/Smarca2/Baz2a/Cabin1/Smarca2/Ercc2/Hnrnpa2b1/Tspyl1/Abl1/H1f0/Tnp2/Nap1l1/Hhex/Ercc3/Mnat1/H3f3a/Smarcc1/Top2a/Top1/Akap8/Rad51/Abl1/Set/Hp1bp3/Dhx9/Smarca4/Kat6b/Top3b/Ubn1/Acin1/Prm2/Trp53/Akap8l/Npm1/Psme4/Rbbp4/Hira/Atrx/Top2b/Hist2h2bb/Wapl/Spty2d1/Smarca2/Nipbl/Smchd1/Smc4/Hist1h2bc/Shprh/Tspyl2/Supv3l1/Smarcal1/…	167
GO:0036503	ERAD pathway	99/12412	157/30878	5.82584e-09	5.04736e-07	4.36955e-07	Edem3/Sdf2/Ubxn4/Stt3b/Rnf139/Syvn1/Fbxo44/Man1b1/Ube2j2/Edem3/Uggt2/Usp19/Ube4a/Aup1/Usp19/Rnf5/Hspa5/Usp25/Nploc4/Ufd1/Vcp/Ccdc47/Dnajb14/Psmc6/Derl3/Edem3/Aup1/Wfs1/Faf2/Sgta/Ubqln1/Tor1a/Ube2g2/Hsp90b1/Usp19/Tmub2/Ube4b/Bcap31/Trim25/Uggt1/Ecpas/March6/Ankzf1/Atxn3/Erlin2/Rhbdd1/Jkamp/Edem2/Hspa13/Derl2/Tmem259/Os9/Tmem129/Ubac2/Rnf121/Ubqln1/Erlec1/Erlin1/Rnf185/Ubxn1/Derl1/Ubxn6/Selenos/Sec…	99
GO:0006790	sulfur compound metabolic process	224/12412	415/30878	8.06462e-09	6.91103e-07	5.98295e-07	Gcdh/Hagh/Mtrr/Hscb/Enpp1/Gstz1/Gstm4/Slc35d1/Kynu/Acot12/Mgst2/Glo1/Aldh5a1/Acot6/Chst13/Pcmt1/Acot7/Acacb/Eif2ak3/Ahcyl2/Ciapin1/Gstt3/Sp1/Hagh/Dld/Agxt/Bhmt/Gamt/Papss2/Comt/Idh1/Tpst2/Sod1/Gstm1/Gpx1/Gsta1/Dnmt1/Gstm2/Fasn/Gstp1/Gsta3/Scp2/Hmgcl/Hspa9/Acsl1/Stat5b/Gsr/Abcd1/Gstm5/Hnf4a/Hsd17b4/Sult2a1/Hmgcs2/Cdo1/Sult3a1/Dsel/Acot4/Gclc/Gm4737/Bgn/Ugdh/Mthfd1/Xylt2/Acot8/Acsl5/Pipox/Agxt/Pdha…	224
GO:0000077	DNA damage checkpoint	103/12412	166/30878	1.02411e-08	8.58946e-07	7.43599e-07	Wdr76/Taok1/Nek1/Taok3/Atm/Rhno1/Atr/Clock/Ptpn11/Brcc3/Mapk14/Xpc/Trp53bp1/Prkdc/Cry1/Cul4a/Fbxo31/Map3k20/Msh2/Cdc5l/Babam1/Rad17/Rpl26/Chek2/Trp53/Cradd/Usp28/Ccng1/Etaa1/Uimc1/Pea15a/Cdc14b/Gigyf2/Taok2/Dgkz/Ppp1r10/Tiprl/Atrip/Abraxas1/Rint1/Fbxo4/Rfwd3/Babam2/Thoc1/Ccar2/Tipin/Trex1/Wac/Prpf19/Cdk5rap3/Syf2/Mrnip/Pidd1/Map3k20/Rad1/Eif2ak4/Nbn/Rad9a/Ddx39b/Fem1b/Thoc5/Uimc1/Atr/Foxo4/Blm/Gi…	103
GO:0045727	positive regulation of translation	123/12412	207/30878	1.70304e-08	1.37008e-06	1.18609e-06	Rxra/Prr16/Mief1/Ep300/Larp4/Dhx9/Impact/Eif3d/Eef2/Ythdf1/Polr2g/Mapk1/Eif5a/Elavl1/Tarbp2/Zcchc4/Rpusd3/Dhx9/Ddx3x/Secisbp2/Cnbp/Dnajc3/Trmt10c/Eif3e/Upf3a/Cnbp/Tarbp2/Rps6kb1/Rpl26/Pcif1/Cdk4/Eif6/Rcc1l/Rps3a1/Rpl5/Rbm4/Vim/Npm1/Hnrnpd/Khdrbs1/Fxr1/Mapk3/Larp4b/Fxr2/Rps9/Poldip3/Mrps27/Rps6kb1/Fastkd3/Cdk5rap1/Ythdf3/Mettl3/Pym1/Eif2b5/Rmnd1/Nat10/Otud6b/Hnrnpl/Eif3c/C1qbp/Mpv17l2/Eif4a3/Trub2…	123
GO:0061982	meiosis I cell cycle process	107/12412	176/30878	2.60943e-08	2.0369e-06	1.76337e-06	Msh3/Btbd18/Ube2b/Sycp3/Fancd2/Psmd13/Atm/Tex15/Stag3/Ercc1/Msh3/Cenpc1/Top2a/Rad51/Trip13/Top2b/Mlh3/Slx4/Ubr2/Topbp1/Mapk15/Chtf18/Mael/Rec8/Dmc1/Mnd1/Brdt/Tex12/Rmi1/Mei1/Majin/Cntd1/Ing2/Ercc4/Ehmt2/Bag6/Cep63/Terb2/Msh5/Mybl1/Mlh3/Meioc/Shoc1/Ehmt2/Spata22/Psmc3ip/Mov10l1/Ccnb1ip1/Hfm1/Syce3/Mcmdc2/Cep63/4930447C04Rik/Bag6/Mov10l1/Hspa2/Msh6/Siah1a/Brca2/Dmc1/Tdrd9/Plk1/Cep63/Cdc25c/Ddx4/Syc…	107
GO:0140013	meiotic nuclear division	158/12412	280/30878	2.70185e-08	2.08837e-06	1.80792e-06	Hsf1/Msh3/Btbd18/Spire1/Ube2b/Sycp3/Calr/Fancd2/Psmd13/Wapl/Atm/Spire1/Ncaph2/Tex15/Fbxo43/Bub1/Stag3/Msh3/Wnt5a/Cenpc1/Top2a/Rad51/Trip13/Actr3/Actr2/Spin1/Top2b/Wapl/Mlh3/Slx4/Smc4/Ubr2/Topbp1/Ppp2r1a/Tex14/Mapk15/Chtf18/Marf1/Fignl1/Ncaph2/Mael/Mastl/Washc5/Rec8/Dmc1/Smc4/Aspm/Spire2/Mnd1/Asz1/Washc1/Sirt2/Brdt/Golga2/Tex12/Sycp2/Tdrd12/Rmi1/Mei1/Majin/Cntd1/Ing2/Rad1/Ercc4/Ehmt2/Bag6/Cep63/Hs…	158
GO:0061512	protein localization to cilium	55/12412	77/30878	2.74867e-08	2.10393e-06	1.8214e-06	Entr1/Entr1/Ttc21b/Gfy/Rabep1/Tulp3/Ttc21b/Arf4/Spata7/Atp6v1d/Csnk1d/Wdr19/Dync2h1/Arl3/Ift20/Ccdc66/Ift122/Mapk15/Bbs9/Dzip1/Tctn1/Cplane1/Rab11fip3/Crocc/Gga1/Zdhhc3/Bbs2/Bbs4/Ift140/Ift122/Tulp2/Nphp4/Tctn2/Arl6/Spata7/Tbc1d32/Csnk1d/Gas8/Ccdc88a/Arl13b/Spata7/Ccdc40/Wdr35/Ttc26/Ttc21a/Efcab7/Tmem107/Arl13a/Ropn1/Lztfl1/Rabep1/Bbs1/Snx10/Csnk1d/Inpp5e	55
GO:0001539	cilium or flagellum-dependent cell motility	37/12412	46/30878	2.82653e-08	2.12232e-06	1.83731e-06	Dnah1/Tekt1/Dnaaf2/Cfap20/Cfap54/Spata4/Spag16/Bbs2/Ccdc39/Ift46/Mkks/6430531B16Rik/Bbs4/Efhc1/Wdr63/Cfap44/Dnah11/Rfx3/Tekt5/Lrrc6/Tekt4/Drc1/Gas8/Tekt3/Wdr63/Ccdc65/Ttll1/Tekt2/Spef1/Cfap57/Efcab1/Rsph9/Lrrc46/Bbs1/Rfx3/6430531B16Rik/Efhc1	37
GO:0060285	cilium-dependent cell motility	37/12412	46/30878	2.82653e-08	2.12232e-06	1.83731e-06	Dnah1/Tekt1/Dnaaf2/Cfap20/Cfap54/Spata4/Spag16/Bbs2/Ccdc39/Ift46/Mkks/6430531B16Rik/Bbs4/Efhc1/Wdr63/Cfap44/Dnah11/Rfx3/Tekt5/Lrrc6/Tekt4/Drc1/Gas8/Tekt3/Wdr63/Ccdc65/Ttll1/Tekt2/Spef1/Cfap57/Efcab1/Rsph9/Lrrc46/Bbs1/Rfx3/6430531B16Rik/Efhc1	37
GO:0061136	regulation of proteasomal protein catabolic process	178/12412	322/30878	2.85594e-08	2.12417e-06	1.83892e-06	Atg7/Tmtc3/Psmf1/Commd1/Smad7/Tmf1/Fbxw7/Rnf217/Fhit/Csnk1a1/Usp19/Axin1/Usp7/Usp19/Pkd1/Sdcbp/Xbp1/Psmd14/Tlk2/Araf/Prkaca/Alad/Gpx1/Gba/Gna12/Akt1/Caml/Rnf19a/Dvl1/Rad23a/Rad23b/Usp25/Gabarapl2/Sumo2/Sumo1/Rack1/Smarcc1/Vcp/Derl3/Axin1/Pias1/Gsk3a/Glmn/Gclc/Arih2/Sgta/Ubqln1/Dab2/Apoe/Rnf40/Ube2g2/Psen2/Usp5/Csnk1d/Usp19/Btrc/Psen1/Psme3/Ube2v2/Plk2/Clu/N4bp1/Psme1/Gsk3b/Mapk9/Psme2/Styx/Bcap31…	178
GO:0000723	telomere maintenance	124/12412	211/30878	3.66827e-08	2.65327e-06	2.29697e-06	Myc/Xrcc4/Xrcc6/Smc5/Acd/Atm/Terf2/Ctc1/Ylpm1/Atr/Xrn1/Pnkp/Mapkapk5/Hnrnpa2b1/Myc/Ercc1/Tcp1/Xrcc5/Lmna/Smg6/Mapk1/Cct5/Prkdc/Tep1/Ctnnb1/Rad51/Zbtb48/Cct6a/Cct7/Mcrs1/Cct3/Tnks2/Parp3/Smg5/Pcna/Cct2/Apex1/Cct4/Smg7/Ctc1/Tep1/Hnrnpd/Atrx/Mapk3/Tent4b/Slx4/Tnks/Gnl3l/Rif1/Smg5/Dna2/Hsp90ab1/Ppp1r10/Hsp90aa1/Mapk15/Smg1/Slx1b/Dclre1b/Map2k7/Smc5/Fbxo4/Gnl3/Nat10/Wrap53/Rpa1/Hnrnpu/Terf2ip/Nsmce2/P…	124
GO:0042594	response to starvation	157/12412	279/30878	3.831e-08	2.70285e-06	2.33989e-06	Atg7/Ulk1/Wdr59/Szt2/Rptor/Cadps2/Rragd/Rrp8/Sesn1/Mars/Eif2ak3/Tcf7l2/Pik3c2a/Kptn/Sik2/Map3k5/Xbp1/Impact/Comt/Becn1/Glul/Gba/Hspa5/Foxa3/Ddit3/Foxk1/Acadm/Sesn2/Gabarapl2/Mapk1/Inhbb/Atf4/Bcas3/Cpeb4/Prkaa1/Srebf2/Mybbp1a/Stk24/Dap/Foxk2/Tnrc6a/Gcn1/Tbc1d5/Gcgr/Eif2b1/Nupr1l/Pdk4/Dsc2/Alb/Trp53/Gck/Nfe2l2/Eif4ebp1/Asns/Pik3c2a/Gas6/Gcgr/Mapk3/Fnip1/Ripor1/Mars/BC048403/Pik3c3/Larp1/Eif2s1/Slc3…	157
GO:0034250	positive regulation of cellular amide metabolic process	143/12412	250/30878	3.83967e-08	2.70285e-06	2.33989e-06	Rxra/Prr16/Mief1/Ep300/Larp4/Dhx9/Eif2ak3/Impact/Eif3d/Efna1/Eef2/Ythdf1/Polr2g/Mapk1/Eif5a/Elavl1/Casp3/Tarbp2/Zcchc4/Rpusd3/Gsk3a/Gsap/Picalm/Dhx9/Ddx3x/Secisbp2/Sphk2/Cnbp/Dnajc3/Trmt10c/Eif3e/Upf3a/Cnbp/Tarbp2/Rps6kb1/Rpl26/Pcif1/Cdk4/Eif6/Rcc1l/Clu/Rps3a1/Picalm/Sphk2/Rpl5/Rbm4/Vim/Npm1/Hnrnpd/Khdrbs1/Nfe2l2/Fxr1/Mapk3/Larp4b/Fxr2/Rps9/Eif2ak3/Poldip3/Mrps27/Rps6kb1/Fastkd3/Cdk5rap1/Ythdf3/M…	143
GO:0006275	regulation of DNA replication	116/12412	195/30878	3.92539e-08	2.73874e-06	2.37096e-06	Msh3/Nucks1/Atg7/Ankrd17/Rbbp6/Stag2/Wapl/Zmpste24/Fbxw7/Ctc1/Ankrd17/Dhx9/Pds5a/Atr/Rac1/Stag2/Tnfaip1/Wiz/Msh3/Cst3/Gli1/Faf1/Cdc42/Atf1/Rbbp6/Egfr/Zbtb38/Dhx9/Stag2/Rfc3/Egfr/Cdk2/Rad17/Gmnn/Wdr18/Pcna/Chek2/Map2k4/Id3/Trp53/E2f8/Npm1/Ctc1/Hras/Atrx/Wapl/Esco1/Inppl1/E2f7/Ino80/Dna2/Tspyl2/Nucks1/Mapk15/Chtf18/Smarcal1/Usp37/Ilkap/Tipin/Wrnip1/Senp2/Rfc4/Stoml2/Gtpbp4/Smc1a/Cacybp/Atg7/Npm1/Ti…	116
GO:2001252	positive regulation of chromosome organization	182/12412	332/30878	4.52644e-08	3.05012e-06	2.64052e-06	Snw1/Vegfa/Smc5/Wdr61/Rtf1/Slk/Ube2n/Kdm1a/Resf1/Kat2b/Acd/Ep300/Atm/Setdb1/Terf2/Nsd3/Numa1/Cenpe/Atr/Kdm2a/Vegfa/Pphln1/Pnkp/Xbp1/Slk/Mapkapk5/Hnrnpa2b1/Becn1/Brd7/Ctbp1/Ercc1/Tcp1/Dnmt1/Xrcc5/Lmna/Mapk1/Cct5/Vegfa/Ctnnb1/Akap8/Mier1/Kat7/Cct6a/Cct7/Snw1/Anapc4/Ruvbl2/Mphosph8/Rnf40/Cct3/Anapc5/Sphk2/Pphln1/Smarcb1/Tnks2/Anapc5/Kmt2e/Dnmt1/Tgfb1/Snai2/Cct2/Wbp2/Bcl6/Trp53/Cct4/Sphk2/Zbtb7b/Rnf2…	182
GO:0009108	coenzyme biosynthetic process	180/12412	328/30878	4.83192e-08	3.22838e-06	2.79484e-06	Myc/Gcdh/Khk/Jmjd8/Coq10b/Hif1a/Mocs2/Adpgk/Coq10a/Gphn/Kynu/Dhtkd1/Mocs3/Aldoa/Tigar/Coq4/Gapdh/Igf1/Acot7/Igf1/Hk3/Acacb/Mlxipl/Insr/Dld/Gsto1/Ppargc1a/Myc/Gpi1/Pgk2/Pgk1/Pfkl/Gpd1/Bpgm/Tpi1/Acsl1/Foxk1/Stat3/Fpgs/Idh2/Nadk/Gulo/Pcbd1/Coq7/Galt/Mocos/Pdss1/Pdss2/Galt/Hk1/Prkaa1/Mthfd1/Pank2/Gch1/Pgam1/Acsl5/Foxk2/Pklr/Aldob/Pdha1/Nadk/Acacb/Mpc1/Mpi/Nmnat1/Akr1a1/Ppara/Pank1/Pdk4/Dhfr/Mif/Eif6/…	180
GO:0007093	mitotic cell cycle checkpoint	120/12412	204/30878	5.60705e-08	3.63987e-06	3.15108e-06	Apc/Taok1/Taok3/Atm/Cep192/Cenpe/Trrap/Bub1/Zw10/Wee1/Xpc/Anapc15/Prkdc/Top2a/Cdk5rap2/Fbxo31/Map3k20/Dync1li1/Msh2/Trip13/Nae1/Tgfb1/Rad17/Rpl26/Zfyve19/Chek2/Plk2/Trp53/Cradd/Rps6/Ccng1/Hras/Top2b/Cep192/Cenpe/Gigyf2/Taok2/Topbp1/Tex14/Ints3/Dgkz/Ppp1r10/Chfr/Pcid2/Rpl24/Rint1/Kntc1/Cep192/Dclre1b/Rfwd3/Vps4a/Tipin/Spdl1/Klhl22/Cdk5rap3/Zwint/Syf2/Mrnip/Prcc/Pidd1/Map3k20/Psmg2/Zfp207/Nbn/Bub3/…	120
GO:2001020	regulation of response to DNA damage stimulus	207/12412	386/30878	5.67185e-08	3.63987e-06	3.15108e-06	Hsf1/Myc/Xrcc4/Pcbp4/Nsmce1/Usp47/Spire1/Ube2n/Kdm1a/Armt1/Wdr76/Hnrnpk/Tigar/Nek1/Atm/Zmpste24/Spire1/Kmt5a/Nsd2/Rnf168/Ubr5/Setd2/Aunip/Rnf169/Dhx9/Atr/Tex15/Wdr70/Npas2/Nsmce4a/Trip12/Rad52/Axin2/Abl1/Myc/Ercc1/Mgmt/Cxcl12/Brcc3/Hnrnpk/Tpt1/Trp53bp1/Mcl1/Prkdc/Npas2/Eya3/Cry1/Fh1/Egfr/Rad51/Ppp4r2/Npas2/Abl1/Cul4a/Dhx9/Trim32/Egfr/Ubr5/Ercc8/Cd74/Shld2/Babam1/Ogg1/Dtx3l/Parp3/Ppp4c/Axin2/Snai2…	207
GO:0034976	response to endoplasmic reticulum stress	210/12412	394/30878	8.51898e-08	5.12699e-06	4.43849e-06	Edem3/Atf6b/Fcgr2b/Sdf2/Bfar/Ubxn4/Stt3b/Rnf139/Pdia4/Tmtc3/Syvn1/Tmem33/Fbxo44/Man1b1/Ube2j2/Aifm1/Ep300/Edem3/Uggt2/Usp19/Sec16a/Eif2ak3/Atf6/Ube4a/Opa1/Aup1/Usp19/Bak1/Pik3r2/Map3k5/Xbp1/Rnf5/Cops5/Itpr1/Hspa5/Cftr/Pik3r1/Pdia3/Ddit3/Usp25/Erp29/Sesn2/Nploc4/Ufm1/Ppp2cb/Ufd1/Casp3/Vcp/Ptpn2/Atf4/Ccdc47/Dnajb14/Psmc6/Derl3/Edem3/Aup1/Wfs1/Faf2/Manf/Sgta/Ubqln1/Sec16a/Tor1a/Ptpn1/Ube2g2/Hsp90b1/…	210
GO:0042157	lipoprotein metabolic process	115/12412	195/30878	8.65579e-08	5.16987e-06	4.47561e-06	Pigx/Atg7/Angptl8/Rab3gap2/Apoc3/Rab3gap1/Ldlr/Pigo/Nmt2/Npc1l1/Zdhhc1/Pigw/Pigp/Atm/Pigg/Apob/Rab3gap2/Mttp/Dpm1/Ugcg/Apoa4/Apoa2/Glul/Lcat/Gba/Abca1/Itgav/Ppm1a/Zdhhc9/Lypla1/Apoa1/Pigu/Atg16l1/Pigq/Pgap2/Apoe/Lipg/Lyplal1/Nmt1/Pigs/Ppara/Ppm1b/Pigh/Pigl/Zdhhc20/Pemt/Zdhhc24/Pik3c3/Abhd17b/Pigv/Zdhhc17/Rab3gap1/Abhd13/Wipi2/Pcsk9/Mppe1/Zdhhc14/Pigz/Pigt/Atg16l1/Apoa5/Zdhhc1/Notum/Zdhhc3/Atg10/W…	115
GO:0045333	cellular respiration	135/12412	236/30878	9.03635e-08	5.31661e-06	4.60265e-06	Myc/Coq10b/Ndufaf1/Hif1a/Ndufa12/Coq10a/Ndufb6/Dhtkd1/Cox4i1/Aldh5a1/Ogdhl/Cyp1a2/D2hgdh/Ndufs4/Dld/Bnip3/Bloc1s1/Ppargc1a/Idh1/Myc/Prkaca/Mdh2/Cox5a/Gpd1/Mdh1/Cox7c/Aco1/Pik3ca/Ndufs6/Idh2/Adsl/Coq7/Fh1/Vcp/Idh3g/Idh3g/Mtfr1/Mybbp1a/Pank2/Cox10/Pdha1/Polg2/Sod2/Atp5d/Bax/Cycs/Ndufaf2/Ogdh/Fastkd1/Slc25a23/Dnajc15/Mtch2/Fastkd5/Ireb2/Oxa1l/Ndufv3/Dlat/Immp2l/Fastkd3/Sdhaf4/Slc25a13/Sdhaf2/Coq9/Sd…	135
GO:1901293	nucleoside phosphate biosynthetic process	253/12412	488/30878	1.0543e-07	6.02324e-06	5.21438e-06	Myc/Gcdh/Khk/Jmjd8/Cmpk1/Hif1a/Adpgk/Kynu/Dhtkd1/Aldoa/Prpsap1/Uprt/Gmps/Tigar/Adcy3/Adss/Gapdh/Igf1/Acot7/Igf1/Hk3/Acacb/Adcy9/Guk1/Adcy10/Mlxipl/Insr/Dld/Ppargc1a/Nme6/Papss2/Myc/Gpi1/Rrm1/Aprt/Pgk2/Pgk1/Oas1a/Pfkl/Gpd1/Bpgm/Tpi1/Acsl1/Foxk1/Stat3/Shmt1/Adcy9/Idh2/Adsl/Adk/Atp5j2/Atp5g2/Atp5b/Nadk/Dnajc30/Tbpl1/Mapk1/Ctps2/Ctps/Atp5j/Adcy6/Vcp/Galt/Atp5a1/Atp5g3/Npr1/Kars/Galt/Hk1/Prkaa1/Mthfd1…	253
GO:1902275	regulation of chromatin organization	188/12412	348/30878	1.13004e-07	6.35872e-06	5.50481e-06	Atg7/Snw1/Znhit1/Vegfa/Wdr61/Zfp335/Kdm4a/Rtf1/Kdm4c/Slk/Ube2b/Ube2n/Kdm1a/Resf1/Kat2b/Ep300/Atm/Zmpste24/Setdb1/Nsd3/Setd1a/Atad2b/Ubr5/Nsd1/Kdm2a/Vegfa/Kmt2b/Wdr70/Pphln1/Trip12/Xbp1/Slk/Tlk2/Brd7/Ctbp1/H1f0/Dnmt1/Lmna/Fh1/Vegfa/Ctnnb1/Akap8/Mier1/Kat7/Snw1/Ubr5/Ruvbl2/Mphosph8/Rnf40/Spi1/Sphk2/Pphln1/Smarcb1/Kmt2e/Dnmt1/Nsd1/Tgfb1/Mllt6/Uty/Supt6/Kdm5a/Snai2/Pygo2/Wbp2/Bcl6/Trp53/Sphk2/Zbtb7b/…	188
GO:0035966	response to topologically incorrect protein	123/12412	212/30878	1.13289e-07	6.35872e-06	5.50481e-06	Hsf1/Edem3/Atf6b/Ube2w/Sdf2/Bfar/Ubxn4/Stt3b/Syvn1/Tmem33/Upf2/Ube2j2/Ep300/Edem3/Uggt2/Eif2ak3/Atf6/Bak1/Xbp1/Rnf5/Cops5/Hspa5/Pik3r1/Ddit3/Hspa9/Hspa4l/Hspa8/Hspd1/Ufd1/Vcp/Ptpn2/Atf4/Dnajb14/Derl3/Edem3/Wfs1/Faf2/Manf/Tor1a/Ptpn1/Rnf126/Dnajc3/Hdac6/Upf3a/Creb3/Ero1l/Bax/Hspb1/Clu/Nfe2l2/Hsph1/Uggt1/Eif2ak3/Ankzf1/Hsp90aa1/F12/Atxn3/Vapb/Rhbdd1/Jkamp/Edem2/Hspa13/Derl2/Tmem129/Optn/Rnf121/Creb…	123
GO:0050000	chromosome localization	76/12412	119/30878	1.52521e-07	8.23611e-06	7.13009e-06	Cdc23/Champ1/Nup98/Cenpq/Ube2b/Chmp6/Nup98/Atm/Cenpf/Numa1/Cenpe/Zw10/Becn1/Cenpc1/Kpnb1/Rab11a/Vps4b/Nup98/Trappc12/Actr3/Ankrd53/Kif22/Bod1/Actr2/Nup98/Cenpe/Chmp2b/Spice1/Chmp7/Seh1l/Vps4a/Hnrnpu/Chmp1a/Spdl1/Chmp1b/Cenpq/Mis12/Rrs1/Pinx1/Mei1/Chmp5/Chmp4b/Majin/Chmp2a/Ndel1/Dync1h1/Cep63/Terb2/Nup98/Meioc/Kif2b/Pibf1/Cep63/Brca2/Ccnb1/Kif2c/Cep63/Birc5/Spag5/Ccdc155/Cdca8/Terb1/Trappc12/Kif2c…	76
GO:0010212	response to ionizing radiation	140/12412	248/30878	1.56961e-07	8.41405e-06	7.28413e-06	Hsf1/Nucks1/Myc/Xrcc4/Pole3/Xrcc6/Lrp2/Kdm1a/Fancd2/Tigar/Nek1/Atm/Zmpste24/Rnf168/Rhno1/Trp53bp2/Atr/Mta1/Bak1/Clock/Clk2/Tlk2/Myc/Ercc1/Gpx1/Xrcc5/Brcc3/Mapk14/Rad54l/Prkdc/Eya3/Rad51/Kars/Map3k20/Prkaa1/Msh2/Ercc8/Grb2/Tmem109/Babam1/Kat5/Net1/Snai2/Rhob/Sod2/Rpl26/Chek2/Bax/Trp53/Usp28/Uimc1/Hras/Nipbl/Eya3/Ino80/Kdm1a/Topbp1/Ints3/Eef1d/Rnf168/Nucks1/Rad54b/Fignl1/Abraxas1/Brat1/Ercc8/Trp53b…	140
GO:2001251	negative regulation of chromosome organization	134/12412	236/30878	1.81852e-07	9.62228e-06	8.33011e-06	Atg7/Xrcc4/Kdm4a/Kdm4c/Ube2b/Kdm1a/Acd/Apc/Wapl/Atm/Terf2/Ctc1/Atad2b/Ubr5/Cep192/Cenpe/Trip12/Bub1/Zw10/Ctbp1/Ercc1/H1f0/Dnmt1/Xrcc5/Mnat1/Anapc15/Smg6/H3f3a/Fh1/Top2a/Cdk5rap2/Mcrs1/Ubr5/Dync1li1/Spi1/Sphk2/Trip13/Smarcb1/Tnks2/Dnmt1/Mllt6/Supt6/Kdm5a/Naa10/Sphk2/Ctc1/Sin3a/Atrx/Jarid2/Supt6/Wapl/Tent4b/Slx4/Cep192/Kdm3a/Tnks/Gnl3l/Cenpe/Kdm1a/Tex14/Ubr5/Pcid2/Kdm4a/Cep192/Bcor/Nat10/Hnrnpu/Ter…	134
GO:0010970	transport along microtubule	167/12412	306/30878	2.34421e-07	1.15952e-05	1.00381e-05	Ssx2ip/Hif1a/Tmem201/Kif1b/Ttc30b/Dctn1/Terf2/Ttc21b/Htt/Kif1c/Ap3d1/Bloc1s1/Bsn/Sod1/Cdc42/Actr1a/Hspa8/Vamp7/Prkcz/Ttc21b/Rab21/Rab1a/Dctn1/Lamp1/Ap3s1/Flot2/Wdr19/Spg11/Stau1/Ap3b1/Stau1/Mapk8ip3/Dync2h1/Arl3/Hspb1/Pafah1b1/Klc1/Kif1b/Ift20/Cln3/Ift88/Kif5b/Cep131/Ift52/Mreg/Ift122/Trak1/Kif1a/Ift172/Camsap3/Rhot1/Sybu/Sun2/Ift74/Ap3s2/Nme7/Klc1/Rhot2/Ift80/Fez1/Ap3m2/Cluap1/Actr1b/Fyco1/Arl8a…	167
GO:0099111	microtubule-based transport	167/12412	306/30878	2.34421e-07	1.15952e-05	1.00381e-05	Ssx2ip/Hif1a/Tmem201/Kif1b/Ttc30b/Dctn1/Terf2/Ttc21b/Htt/Kif1c/Ap3d1/Bloc1s1/Bsn/Sod1/Cdc42/Actr1a/Hspa8/Vamp7/Prkcz/Ttc21b/Rab21/Rab1a/Dctn1/Lamp1/Ap3s1/Flot2/Wdr19/Spg11/Stau1/Ap3b1/Stau1/Mapk8ip3/Dync2h1/Arl3/Hspb1/Pafah1b1/Klc1/Kif1b/Ift20/Cln3/Ift88/Kif5b/Cep131/Ift52/Mreg/Ift122/Trak1/Kif1a/Ift172/Camsap3/Rhot1/Sybu/Sun2/Ift74/Ap3s2/Nme7/Klc1/Rhot2/Ift80/Fez1/Ap3m2/Cluap1/Actr1b/Fyco1/Arl8a…	167
GO:0140014	mitotic nuclear division	230/12412	442/30878	2.69035e-07	1.31743e-05	1.14052e-05	Ncapd2/Cdc23/Champ1/Smc5/Ube2c/Cdk11b/Stag2/Cul7/Chmp6/Apc/Flna/Atm/Igf1/Msto1/Ncaph2/Igf1/Cep192/Numa1/Cenpe/Cit/Pds5a/Fgfr3/Phip/Pds5b/Insr/Bub1/Stag2/Zw10/Nme6/Becn1/Chtf8/Chtf8/Cdk11b/Ranbp1/Cdkn1b/Mybl2/Cenpc1/Anapc1/Anapc15/Cdc42/Ran/Ywhah/Kpnb1/Akap8/Clasp2/Ubxn2b/Rab11a/Cdk5rap2/Pogz/Msto1/Abraxas2/Stag2/Anapc4/Vps4b/Cdc27/Dync1li1/Anapc5/Trip13/Anapc5/Kif3b/Tgfb1/Ankrd53/Phb2/Kif22/Naa10…	230
GO:1901657	glycosyl compound metabolic process	104/12412	176/30878	3.05957e-07	1.47985e-05	1.28113e-05	Cmpk1/Abcg2/Mtrr/Mocs2/Gphn/Tyw5/Prpsap1/Uprt/Gmps/Pcmt1/Guk1/Ahcyl2/Opa1/Gtpbp1/Gamt/Nme6/Aprt/Gusb/Gba/Akr1b8/Adk/Cda/Ran/Ctps2/Ctps/Nt5e/Gm4737/Nudt18/Ak4/Impdh2/Upb1/Akr1c6/Upp2/Ada/Rhoa/Fuca2/Akr1a1/Umps/Nme1/Nme2/Mocs1/Prpsap2/Pemt/Gba2/Abhd10/Ahcyl1/Mfn1/Trmt12/Gla/Cdadc1/Enpp4/Nme7/Gphn/Efl1/Mtrr/Akr7a5/Dpyd/Gimap7/Rhoq/Akr1c14/Uckl1/Dera/Macrod1/Gmpr2/Fuca1/Mbip/Tymp/Mtap/Prps2/Atic/Nt5c…	104
GO:0055088	lipid homeostasis	142/12412	255/30878	3.85058e-07	1.82879e-05	1.58321e-05	Atg7/Angptl8/Gckr/Fgfr4/Apoc3/Alms1/Ldlr/Mia2/Sec24a/Commd1/Npc1l1/Thada/Pnpla1/Abcg8/Mia2/Apob/Pnpla3/Lyst/Mlxipl/Mttp/Xbp1/Hpn/Npc1/Soat2/Got1/Apoa4/Apoa2/Lcat/Abcb4/Asgr2/Lipc/Ephx2/G6pc/Abca1/Abcd1/Hnf4a/Rora/Cebpa/Sesn2/Apoa1/Fgfr4/Abcg1/Nr5a2/Acox3/Prkaa1/Apoe/Srebf2/Sec24a/Raly/Lipg/Angptl3/Apoc2/Usf1/Cyp7b1/Nr1d1/Nr1h4/Nr1d2/Cyp39a1/Dgat1/Rbp1/Plscr3/Ncor1/Gck/Acaca/Med13/Adora1/Nr1h4/Nr1…	142
GO:0006383	transcription by RNA polymerase III	36/12412	47/30878	4.18239e-07	1.93965e-05	1.67917e-05	Rptor/Snapc4/Ice1/Brf1/Ell/Crcp/Foxa2/Cebpa/Tbpl1/Prdx5/Chd8/Gtf3c3/Nab2/Ice2/Bdp1/Gtf3c2/Snapc1/Gtf3c1/Polr3gl/Gtf3c5/Polr3d/Polr3f/Polr3k/Maf1/Polr3h/Gtf3c6/Mtor/Brf2/Ar/Nab2/Tbp/Zc3h8/Dhx36/Gtf3c5/Snapc4/Polr3gl	36
GO:1903320	regulation of protein modification by small protein conjugation or removal	212/12412	405/30878	4.40423e-07	2.03058e-05	1.7579e-05	Skp2/Atg7/Otud4/Rnf111/Huwe1/Commd1/Ube2n/Kdm1a/Smad7/Bcl10/Cblb/Fbxw7/Tnip1/Ubr5/Tnip1/Axin1/Fgfr3/Kdm2a/Mta1/Sprtn/Wdr70/Trip12/Dcun1d2/Ndfip2/Ube3a/Bsn/Abl1/Pdcd6/Hspa5/U2af2/Fkbp1a/Plaa/Sept4/Akt1/Caml/Chp1/Sumo2/Rpl23/Ube2i/Cry1/Vcp/Ctnnb1/Axin1/Spopl/Pias1/Gsk3a/Abl1/Wfs1/Gclc/Dnaja3/Ubqln1/Ubr5/Cblb/Rnf40/Psen2/Ube2d1/Dtx3l/Rassf1/Hdac3/Psen1/Ndfip2/Isg15/Rps7/Huwe1/Cdk5/Ripk2/Rela/Ube2l3/…	212
GO:0051303	establishment of chromosome localization	70/12412	110/30878	5.68591e-07	2.53264e-05	2.19253e-05	Cdc23/Champ1/Cenpq/Ube2b/Chmp6/Atm/Cenpf/Numa1/Cenpe/Zw10/Becn1/Cenpc1/Kpnb1/Rab11a/Vps4b/Trappc12/Actr3/Ankrd53/Kif22/Bod1/Actr2/Cenpe/Chmp2b/Spice1/Chmp7/Seh1l/Vps4a/Hnrnpu/Chmp1a/Spdl1/Chmp1b/Cenpq/Mis12/Rrs1/Pinx1/Mei1/Chmp5/Chmp4b/Majin/Chmp2a/Ndel1/Dync1h1/Cep63/Terb2/Meioc/Kif2b/Pibf1/Cep63/Brca2/Ccnb1/Kif2c/Cep63/Birc5/Spag5/Ccdc155/Cdca8/Terb1/Trappc12/Kif2c/Nuf2/Cdca5/Ndc80/Sun1/Fam83d/…	70
GO:0031929	TOR signaling	108/12412	186/30878	6.17256e-07	2.71869e-05	2.35359e-05	Hif1a/Wdr59/Szt2/Rptor/Rragd/Atm/Zmpste24/Fnip2/Sesn1/Tbck/Lamtor5/Kptn/Sik2/Xbp1/Ubr1/Araf/Pdcd6/Gba/Gna12/Sesn2/Gsk3a/Prkaa1/Eif4ebp2/Arntl/Hdac3/Rps6kb1/Rheb/Lamtor3/Rps6/Gsk3b/Reln/Eif4ebp1/Gas6/Fnip1/BC048403/Rictor/Ubr2/Larp1/Lars/Tsc2/Clec16a/Rraga/Rnf152/Slc38a9/Tmem127/Tiprl/Fbxo9/Mapkap1/Tbck/Prkaa2/Rps6kb1/Bmt2/Gpat3/Lamtor4/Sik2/Wdr24/Meak7/Tnfaip8l1/Flcn/Seh1l/Kdr/Mios/Nprl3/Tti1/Sh3…	108
GO:0032886	regulation of microtubule-based process	231/12412	448/30878	6.33885e-07	2.77641e-05	2.40357e-05	Camsap1/Eml4/Alms1/Togaram1/Stag2/Eml4/Kat2b/Apc/Taok1/Armc4/Gda/Dctn1/Mapre3/Ttc21b/Mdm1/Cep192/Numa1/Senp6/Clip1/Pak1/Rac1/Pkd1/Stag2/Abl1/Fkbp4/Ranbp1/Cdkn1b/Ctnnb1/Clasp2/Ttc21b/Ubxn2b/Cep76/Cdk5rap2/Abl1/Stag2/Vps4b/Dctn1/Prkaa1/Dync1li1/Lamp1/Mapre1/Hdac6/Rassf1/Parp3/Gpsm2/Ttbk2/Ankrd53/Ckap2/Mid1ip1/Rhoa/Stmn1/Plk2/Gsk3b/Drg1/Npm1/Pafah1b1/Rps3/Igbp1/Hsph1/Cep131/Cltc/Gba2/Togaram1/Specc1…	231
GO:0006342	chromatin silencing	90/12412	150/30878	7.3604e-07	3.171e-05	2.74517e-05	Kmt2d/Hdac2/Pole3/Ezh1/Ubtf/Ubtf/Arid1a/Ube2b/Kdm1a/Resf1/Setdb1/Rrp8/Atad2b/Arid1a/Fam172a/Baz2a/Dicer1/Pphln1/Msl3l2/Ctbp1/H1f0/Dnmt1/Pcgf2/Bmi1/Mier1/Smarca4/Fam172a/Mphosph8/Pphln1/Dnmt1/Uty/Morf4l1/Hdac1/Trim28/Sin3a/Hira/Tasor/Morc2a/Smchd1/Morc2a/Rif1/Ubr2/Kdm1a/Atf7ip/Nrde2/Hat1/Pcgf1/Znfx1/Naa40/Smarca5/Eed/Cbx8/Morf4l2/Phf2/Msl3/Mbd2/Mbd1/Smarca4/Mbd3/Pphln1/Atad2/Setdb1/Dnmt3a/Dnmt3b/H…	90
GO:0009267	cellular response to starvation	135/12412	243/30878	8.75651e-07	3.71163e-05	3.2132e-05	Atg7/Ulk1/Wdr59/Szt2/Rptor/Cadps2/Rragd/Rrp8/Sesn1/Mars/Eif2ak3/Tcf7l2/Pik3c2a/Kptn/Sik2/Map3k5/Xbp1/Impact/Comt/Becn1/Glul/Gba/Hspa5/Foxa3/Sesn2/Gabarapl2/Mapk1/Inhbb/Atf4/Cpeb4/Prkaa1/Srebf2/Mybbp1a/Stk24/Dap/Tnrc6a/Gcn1/Nupr1l/Pdk4/Dsc2/Alb/Trp53/Gck/Nfe2l2/Asns/Pik3c2a/Gas6/Mapk3/Fnip1/Ripor1/Mars/BC048403/Pik3c3/Eif2s1/Slc39a4/Fbxo22/Dnajc15/Cpeb4/Eif2ak3/Lars/Mtmr3/Clec16a/Wipi2/Pcsk9/Rraga…	135
GO:0046390	ribose phosphate biosynthetic process	210/12412	405/30878	1.20269e-06	4.91297e-05	4.25321e-05	Myc/Gcdh/Khk/Jmjd8/Cmpk1/Hif1a/Adpgk/Dhtkd1/Aldoa/Prpsap1/Uprt/Gmps/Tigar/Adcy3/Adss/Gapdh/Igf1/Acot7/Igf1/Hk3/Acacb/Adcy9/Guk1/Adcy10/Mlxipl/Insr/Dld/Ppargc1a/Nme6/Papss2/Myc/Gpi1/Aprt/Pgk2/Pgk1/Pfkl/Gpd1/Bpgm/Tpi1/Tkt/Acsl1/Foxk1/Stat3/Adcy9/Adsl/Atp5j2/Atp5g2/Atp5b/Dnajc30/Ctps2/Ctps/Atp5j/Adcy6/Vcp/Galt/Atp5a1/Atp5g3/Npr1/Galt/Hk1/Prkaa1/Pank2/Pgam1/Sphk2/Impdh2/Pid1/Adssl1/Acsl5/Foxk2/Atp5c1…	210
GO:0016126	sterol biosynthetic process	48/12412	70/30878	1.45437e-06	5.76195e-05	4.98819e-05	Dhcr7/Npc1l1/Apob/Apoa4/Sod1/Cftr/Scp2/Por/Fdft1/Hmgcs2/Ebp/Apoa1/Hmgcr/Abcg1/Sqle/Prkaa1/Apoe/Lbr/Mvd/Fdps/Scap/Tm7sf2/Erlin2/Insig1/Lss/Prkaa2/Hmgcr/Apoa5/Hmgcs1/Cyp51/Dhcr24/Ces1d/Insig2/Erlin1/Pex2/Sec14l2/Msmo1/Pmvk/Cyb5r3/Npc1l1/Hsd17b7/Cyb5r2/Prkaa1/Cyb5r1/Erg28/Mvk/Srebf1/Nsdhl	48
GO:1902115	regulation of organelle assembly	210/12412	407/30878	1.87967e-06	7.33628e-05	6.3511e-05	Rab3gap2/Hdac2/Ulk1/Atxn2l/Akap13/Rab3gap1/Alms1/Cnot1/Syne1/Cnot2/Pqbp1/Stag2/Entr1/Entr1/Ptprs/Kat2b/Arhgap35/Ep300/Cnot1/Mdm1/Sept7/Cep192/Arhgef5/Numa1/Rab3gap2/Atxn2/Senp6/Dnm2/Htt/Sec22b/Sdcbp/Rnf5/Stag2/Atxn2/Becn1/Gsn/Map4/Dnm2/Prox1/Rab1b/Cep76/Cdk5rap2/Cdk10/Stag2/Atxn2l/Rdx/Vps4b/Stam/Prkaa1/Vdac3/Fez2/G3bp2/Tsg101/Il1rap/Trappc12/Pip4k2b/Cdk10/Gpsm2/Ttbk2/Sdc1/Rhoa/Tapt1/G3bp2/Plk2/Dr…	210
GO:0015748	organophosphate ester transport	82/12412	137/30878	2.5705e-06	9.17004e-05	7.9386e-05	Osbpl8/Ldlr/Atp9b/Abcc1/Osbpl8/Atp9b/Abcg8/Atp8b2/Atp11c/Mttp/Scarb2/Pitpnm1/Slc25a17/Apoa4/Apoa2/Abcb4/Abcb1a/Gjb1/Scp2/G6pc/Abca1/Pitpnb/Atp8a2/Apoa1/Abcg1/Tmem30b/Atp8b1/Pitpna/Slc35b2/Apoe/Slc25a33/Apoc2/Atp8a1/Pctp/Scarb1/Atp11b/Slc25a23/G6pc3/Atp8b3/Abcg8/Epg5/Slc25a19/Pqlc1/Atp9a/Apoa5/Atp8a1/Pitpnb/Atp10d/Slc25a42/Prelid1/Stard7/Tmem30a/Prelid3b/Slc37a4/Mfsd2a/Atp11c/Slc37a2/Atp8b5/Pitpnm…	82
GO:0010506	regulation of autophagy	217/12412	424/30878	2.68953e-06	9.55145e-05	8.26879e-05	Atg7/Rab3gap2/Ulk1/Hif1a/Zkscan3/Rab3gap1/Vps13c/Tbk1/Kdm4a/Ambra1/Mid2/Rragd/Tigar/Atm/Zmpste24/Fbxw7/Sesn1/Herc1/Atp13a2/Eif4g1/Rab3gap2/Ctsa/Tlr2/Htt/Irgm1/Ptk2/Sec22b/Pik3r2/Atpif1/Xbp1/Rnf5/Npc1/Bnip3/Supt5/Becn1/Gba/Casp1/Akt1/Ptk2/Rab12/Ddit3/Foxk1/Stat3/Usp10/Sesn2/Rock1/Mcl1/Gata4/Rab8a/Rab1b/Gsk3a/Plekhf1/Atg16l1/Ubqln1/Prkaa1/Fez2/Rasip1/Ulk3/Rmc1/Hmox1/Dap/Fbxo7/Foxk2/Wdr41/Hdac6/Fbxo…	217
GO:0034982	mitochondrial protein processing	14/12412	14/30878	2.8628e-06	0.00010076	8.72294e-05	Mipep/Yme1l1/Immp2l/Afg3l2/Sirt4/Afg3l1/Stoml2/Immp1l/Atp23/Pmpcb/Oma1/Uqcrc2/Pmpca/Atp23	14
GO:0000002	mitochondrial genome maintenance	38/12412	53/30878	3.33907e-06	0.000115462	9.99563e-05	Atg7/Msto1/Opa1/Ppargc1a/Mpv17/Sesn2/Msto1/Dnaja3/Slc25a33/Polg2/Trp53/Mef2a/Dna2/Twnk/Flcn/Ssbp1/Chchd4/Parp1/Stoml2/Dnaja3/Tymp/Mrpl15/Mrpl17/Atg7/Mrpl39/Mrpl15/Stox1/Opa1/Top3a/Primpol/Mgme1/Polg2/Akt3/Rrm2b/Polg/Tk2/Slc25a36/Lig3	38
GO:0034249	negative regulation of cellular amide metabolic process	152/12412	284/30878	3.55143e-06	0.000120343	0.000104182	Ybx2/Rnf139/Syncrip/Paip2b/Cnot1/Cnot2/Gga3/Tnrc6c/Calr/Cnot1/Gapdh/Mex3d/Caprin2/Igf1/Igf1/Eif4g1/Eif2ak3/Xrn1/Syncrip/Ctsa/Eif4e2/Samd4b/Ncl/Stat3/Shmt1/Rida/Sesn2/Rack1/Rock1/Grb7/Dapk3/Eif4e2/Ang/Patl1/Btg2/Eif4e/Ddx3x/Tnrc6b/Cpeb4/Apoe/Khsrp/Rara/Rara/Eif4ebp2/Tnrc6a/Dapk1/Pus7/Unk/Prnp/Prkca/Rc3h1/Cnot7/Dhfr/Eif6/Clu/Rbm4/Srp9/Rpl13a/Rps3/Hnrnpd/Caprin1/Eif4ebp1/Tob1/Fxr1/Bin1/Fxr2/Gigyf2/C…	152
GO:0007286	spermatid development	158/12412	297/30878	3.66545e-06	0.000123497	0.000106913	Agfg1/Catsper2/Ybx2/Alms1/Adrm1/Ube2b/Sycp3/Ythdc2/Tpgs1/Aff4/Tmf1/Topaz1/Ttll5/Dnah1/Sec23ip/Tdrd5/Dld/Prkaca/Tnp2/Cftr/Celf1/Sept4/Rfx2/Tbpl1/Six5/Mfsd14a/H3f3a/Tarbp2/Tbc1d20/Slirp/Nsun2/Pygo1/Pank2/Trip13/Tarbp2/Pygo2/Spag6l/Prm2/Pebp1/Osbp2/Psme4/Adad1/Pafah1b1/Ift88/Cep131/Zpbp/Kdm3a/Hook1/Fndc3a/Rec8/Dmc1/Nectin2/Spef2/Cep57/Slc26a6/Agfg1/Spag16/Rnf8/Strbp/Tssk6/Rnf17/H2al2a/Bbs2/Nup210l/C…	158
GO:0051983	regulation of chromosome segregation	98/12412	171/30878	4.40268e-06	0.000145843	0.000126258	Cdc23/Smc5/Apc/Wapl/Atm/Cep192/Numa1/Cenpe/Cit/Bub1/Zw10/Axin2/Becn1/Anapc1/Anapc15/Ctnnb1/Cdk5rap2/Anapc4/Pum2/Cdc27/Dync1li1/Anapc5/Trip13/Anapc5/Axin2/Pum2/Naa10/Csnk2a2/Csnk2a1/Atrx/Wapl/Nipbl/Cep192/Tnks/Cenpe/Tex14/Mapk15/Pcid2/Chtf18/Rcc2/Cdc27/Cep192/Smc5/Slf1/Sirt2/Hnrnpu/Sfpq/Nsmce2/Fen1/Spdl1/Smc6/Klhl22/Riok2/Nek6/Psmg2/Dync1h1/Zfp207/Rad18/H2afy/Bub3/Racgap1/Ik/Recql4/Cdc27/Kif2b/Lcm…	98
GO:0016125	sterol metabolic process	117/12412	211/30878	5.11077e-06	0.000165816	0.000143549	Fgl1/Lrp1/Apof/Apoc3/Dhcr7/Ldlr/Npc1l1/Apob/Vldlr/Mttp/Npc1/Soat2/Apoa4/Sod1/Apoa2/Lcat/Gba/Hnf1a/Cftr/Lipc/Scp2/Ephx2/Por/Abca1/Acadvl/Acadl/Pon1/Cebpa/Fdft1/Lipe/Hmgcs2/Ebp/Apoa1/Hmgcr/Smpd1/Arv1/Abcg1/Sqle/Prkaa1/Apoe/Srebf2/Lmf1/Hdlbp/Lbr/Angptl3/Cyp7b1/Mvd/Fdps/Cln8/Cyp39a1/Fech/Fdx1/Saa1/Pctp/Aplp2/Scarb1/Aplp2/Fdxr/Aplp2/Gba2/Scap/Tm7sf2/Pcsk9/Erlin2/Insig1/Lss/Prkaa2/Hmgcr/Ttc39b/Ldlrap1/…	117
GO:1905515	non-motile cilium assembly	70/12412	115/30878	5.92548e-06	0.000183822	0.000159137	Pqbp1/Dctn1/Sept7/Cep290/Dnm2/Htt/Gfy/Map4/Dnm2/Intu/Cep126/Exoc5/Dctn1/Csnk1d/Ttbk2/Dync2h1/Ift88/Cep131/Ift52/Ift122/Atmin/Ift172/Sept9/Ift74/Ift80/Ttc8/Bbs2/Cep89/Mkks/Bbs10/Fuz/Mak/Tmem67/Bbs4/Kif3a/Cep131/Ift57/Ccdc13/Ift140/Dctn1/Pibf1/Ift122/Ahi1/Ift88/Kif3a/Tbc1d32/Csnk1d/C2cd3/Cenpj/Cep250/Arl13b/Cep290/Cep135/Rpgrip1l/Poc1a/Tmem17/Vangl2/Tmem107/Tmem216/Tmem80/Arl13a/Wrap73/Pcm1/Bbs1/Go…	70
GO:0031330	negative regulation of cellular catabolic process	232/12412	462/30878	7.1993e-06	0.000215815	0.000186833	Ybx2/Atg7/Tent4a/Zkscan3/Apoc3/Hipk2/Hipk2/Syncrip/Vegfa/Psmf1/Kdm4a/Ptpn3/Atraid/Lrig2/Tigar/Fhit/Herc1/Nbas/Acacb/Eif4g1/Usp19/Dhx9/Ric1/Vegfa/Usp7/Dicer1/Syncrip/Ctsa/Usp19/Ptk2/Sec22b/Sdcbp/Rnf5/Npc1/Tlk2/Ppargc1a/Axin2/Becn1/Alad/Cst3/Furin/Pabpc1/Akt1/Ptk2/Foxk1/Stat3/Caml/Efna1/Usp25/Gabarapl2/Rpl23/Elavl1/Rbm46/Mcl1/Smarcc1/Vegfa/Gata4/Slirp/Derl3/Dhx9/Sgta/Vps35/Fez2/Rasip1/Secisbp2/Mapk…	232
GO:0006733	oxidoreduction coenzyme metabolic process	158/12412	300/30878	7.74347e-06	0.00022865	0.000197945	Myc/Khk/Jmjd8/Coq10b/Hif1a/Ldha/Adpgk/Coq10a/H6pd/Kynu/Dhtkd1/Aldoa/Tigar/Coq4/Gapdh/Igf1/Igf1/Hk3/Mlxipl/Insr/Dld/Ppargc1a/Idh1/Myc/Gpi1/Mdh2/Pgk2/Pgk1/Pfkl/Gpd1/Mdh1/Bpgm/Tpi1/Tkt/Foxk1/Stat3/Rpia/Fmo1/Idh2/Nadk/Coq7/Prdx5/Hmgcr/Vcp/Galt/Pdss1/Pdss2/Cyb5r4/Idh3g/Idh3g/Galt/Hk1/Prkaa1/Pgam1/Foxk2/Pklr/Aldob/Pdha1/Nadk/Mpc1/Mpi/Nmnat1/Hsd11b1/Ppara/Mif/Eif6/Fdx1/Trp53/Eno1/Aldoa/Ncor1/Gck/Ogdh/Co…	158
GO:0019080	viral gene expression	70/12412	116/30878	9.08735e-06	0.000264371	0.000228869	Nucks1/Snw1/Mid2/Ep300/Rsf1/Dhx9/Sp1/Hpn/Eif3d/Eif3a/Chd1/Tarbp2/Trim14/Dhx9/Psmc3/Smarca4/Trim32/Snw1/Pcbp2/Eif3f/Smarcb1/Gtf2b/Tarbp2/Usf1/Eif3g/Tardbp/Ssb/Hdac1/Inpp5k/Ccl4/Pfn1/Eif2d/Pcbp2/Ctdp1/Trim62/Nucks1/Tardbp/Mdfic/Lef1/Eif3b/Eif3l/Rest/Rrp1b/Ptbp1/Taf11/Zfp639/Trim8/Trim11/Denr/Ifitm3/Mcts1/Eif2ak4/Dhx9/Smarca4/Lef1/Hpn/Sp1/Zfp36/Ccl5/Smarcb1/Lef1/Ep300/Mon1b/Ptbp1/Trim13/Jun/Ptbp1/Pc…	70
GO:1905269	positive regulation of chromatin organization	116/12412	211/30878	9.60107e-06	0.00027727	0.000240036	Snw1/Vegfa/Wdr61/Rtf1/Slk/Ube2n/Kdm1a/Resf1/Kat2b/Ep300/Atm/Setdb1/Nsd3/Kdm2a/Vegfa/Pphln1/Xbp1/Slk/Brd7/Ctbp1/Dnmt1/Lmna/Vegfa/Ctnnb1/Akap8/Mier1/Kat7/Snw1/Ruvbl2/Mphosph8/Rnf40/Sphk2/Pphln1/Smarcb1/Kmt2e/Dnmt1/Tgfb1/Snai2/Wbp2/Bcl6/Trp53/Sphk2/Zbtb7b/Rnf20/Trim28/Ncor1/Akap8l/Kat7/Sin3a/Ctr9/Jarid2/Mapk3/Tasor/Morc2a/Nipbl/Nsd3/Kat2a/Morc2a/Rif1/Kdm1a/Atf7ip/Nelfa/Ncor1/Prkd2/Asxl2/Ogt/Tada2a/P…	116
GO:0051348	negative regulation of transferase activity	213/12412	422/30878	1.0896e-05	0.000307895	0.000266548	Gckr/Lrp6/Ptprj/Hipk3/Prpsap1/Chmp6/Ppm1e/Smad7/Kat2b/Actb/Apc/Tigar/Cblb/Nr2f2/Sh2b3/Mvp/Eif4a2/Itgb1bp1/Ilk/Tesk1/Lrp6/Abl1/Gba/Gstp1/Prdx3/Gadd45b/Ptpn6/Prkar2b/Akt1/Foxa2/Csk/Hhex/Cdkn1b/Dvl1/Chp1/Rpl23/Pkn1/Casp3/Wnk1/Hmgcr/Smpd1/Ptpn2/Gsk3a/Dbndd2/Abl1/Nf2/Dnaja3/Mcrs1/Errfi1/Midn/Cblb/Hexim2/Apoe/Dusp7/Prkar1a/Ptpn1/Rasip1/Psen2/Wars/Mvp/Fbxo7/Dusp1/Tsg101/Dnajc3/Fbxo7/Adar/Gnaq/Mapk8ip1/D…	213
GO:0031503	protein-containing complex localization	238/12412	478/30878	1.18599e-05	0.000330401	0.000286032	Eps15/Ssx2ip/Iqsec1/Syne1/Xpot/Gphn/Gripap1/Snap23/Rapgef4/Rapgef4/Dlg3/Ralgapa2/Smad7/Nedd4/Ttc30b/Sarnp/Exoc3l2/Terf2/Ttc21b/Setd2/Ythdc1/Synj1/Dlg1/Dnm2/Myo5b/Cep112/Adam10/Ap3d1/Pip5k1c/Hnrnpa2b1/Fkbp4/Dnm1/Dnm2/Hhex/Gpc4/Stx1b/Ran/Rap1a/Rps15/Eif5a/Stx4a/Srsf3/Prkcz/Ttc21b/Rab11a/Rab8a/Vps35/Alkbh5/Wasl/Klhl21/Wdr19/Abce1/Stau1/Zc3h11a/Stau1/Supt6/Ncbp1/Gpc6/Dync2h1/Arl3/Dag1/Eif6/Ssb/Ap2m1/…	238
GO:1905897	regulation of response to endoplasmic reticulum stress	80/12412	137/30878	1.2498e-05	0.000345735	0.000299306	Atf6b/Fcgr2b/Bfar/Syvn1/Tmem33/Usp19/Eif2ak3/Atf6/Opa1/Usp19/Bak1/Xbp1/Cops5/Pik3r1/Usp25/Erp29/Ptpn2/Derl3/Wfs1/Manf/Sgta/Ubqln1/Ptpn1/Ube2g2/Dnajc3/Usp19/Creb3/Bax/Clu/Bcap31/Spop/Eif2ak3/Atxn3/Ppp1r15b/Edem2/Derl2/Tmem259/Os9/Ubac2/Ubqln1/Erlec1/Rnf185/Ubxn1/Park7/Nck1/Selenos/Txndc12/Tmem33/Bfar/Tmbim6/Rnft1/Grina/Ube2j1/Hyou1/Usp14/Serinc3/Ubqln2/Bag6/Eif2ak3/Derl3/Tmem67/Bag6/Nck2/Opa1/Bok/…	80
GO:0035967	cellular response to topologically incorrect protein	93/12412	164/30878	1.3712e-05	0.000375367	0.000324959	Hsf1/Atf6b/Ube2w/Sdf2/Bfar/Tmem33/Ep300/Uggt2/Eif2ak3/Atf6/Bak1/Xbp1/Rnf5/Cops5/Hspa5/Pik3r1/Ddit3/Hspa9/Hspa8/Ufd1/Vcp/Ptpn2/Atf4/Dnajb14/Derl3/Wfs1/Tor1a/Ptpn1/Rnf126/Dnajc3/Hdac6/Creb3/Ero1l/Bax/Nfe2l2/Uggt1/Eif2ak3/Ankzf1/Atxn3/Vapb/Rhbdd1/Hspa13/Derl2/Optn/Rnf121/Creb3l3/Rnf185/Derl1/Cdk5rap3/Hspa14/Nck1/Selenos/Tmem33/Tm7sf3/Bfar/Dnajc18/Tmbim6/Sdf2l1/Herpud2/Hspb8/Bag3/Dnajb12/Eif2ak4/Stub…	93
GO:0050821	protein stabilization	162/12412	312/30878	1.69404e-05	0.000457391	0.000395969	Mtrr/Syvn1/Rab3gap1/Nckap1/Ube2b/Hcfc1/Calr/Smad7/Ep300/Flna/Gapdh/Ncln/Fbxw7/Igf1/Igf1/Dvl3/Usp19/Sec16a/Morc3/Usp7/Usp19/Nlk/Per3/Wiz/Usp2/Afm/Apoa2/Tcp1/Pik3r1/Nckap1/Caml/Dvl1/Efna1/Chp1/Rpl23/Hspd1/Sumo1/Phb/Usp9x/Cct5/Apoa1/Crebl2/Wfs1/Cdk7/Cct6a/Cct7/Dnaja3/Sec16a/Lamp1/Cct3/Grn/Tbrg1/Flot2/Gnaq/Rassf1/Usp19/Cog7/P3h1/Phb2/Usp9x/Rps7/Flot1/Hps4/Cct2/Chek2/Atp1b3/Atp1b1/Clu/Trp53/Cct4/Rpl5/…	162
GO:0035082	axoneme assembly	64/12412	106/30878	2.10903e-05	0.000551715	0.000477626	Dnah7c/Dnaic2/Dnaic1/Ube2b/Tpgs1/Armc4/Ttll5/Dnah1/Dnah7b/Spag6l/Ift88/Cep131/Hydin/Ofd1/Dnaaf2/Ccdc151/Spef2/Spag16/Lrrc61/Cluap1/Dnah8/Bbs2/Dnaaf1/Ccdc39/Ift46/Cep131/Wdr63/Cfap44/Jhy/Cfap43/Lrrc49/Ak7/Ift88/Lrrc6/Dnal1/Dnali1/Cfap157/Tbc1d32/Drc1/Ccdc114/Dnaaf3/Rsph1/Gas8/Spag17/Dcx/Iqcg/Dnajb13/Ccdc40/Ttc26/Wdr63/Ccdc63/Ttll5/Ccdc65/Ttll1/Tekt2/Zmynd10/Lrguk/Ccdc103/Rsph9/Lrrc46/Dnaaf5/Ofd1/N…	64
GO:0048524	positive regulation of viral process	89/12412	157/30878	2.11337e-05	0.000551715	0.000477626	Nucks1/Snw1/Ythdc2/Ep300/Rsf1/Dhx9/Sp1/Pcx/Hpn/Trim30a/Lgals1/Pabpc1/Chd1/Rad23a/Hspa8/Tarbp2/Top2a/Tbc1d20/Nr5a2/Dhx9/Pde12/Smarca4/Snw1/Vps4b/Ddx3x/Apoe/Ddb1/Cd74/Tsg101/Smarcb1/Adar/Stau1/Gtf2b/Tarbp2/Stau1/Rab7/Ppih/Kpna2/Cnot7/Cfl1/Cd74/Ppia/Pfn1/Top2b/Larp1/Ctdp1/Nucks1/Kpna6/Vapb/Chmp2b/Mdfic/Lef1/Hacd3/Vps4a/Rrp1b/Taf11/Zfp639/Trim11/Chmp3/Ppid/Chmp4b/Chmp2a/Ppib/Ppie/Vapa/Dhx9/Smarca4/Dd…	89
GO:0034728	nucleosome organization	97/12412	174/30878	2.34707e-05	0.000608695	0.000526953	Pole3/Znhit1/Arid1a/Nap1l4/Sycp3/Brd2/Nap1l4/Rsf1/Setd2/Arid2/Arid1a/Smarca2/Cabin1/Supt16/Smarca2/Smarce1/Tspyl1/H1f0/Tnp2/Nap1l1/Smarcc1/Anp32e/Ptma/Set/Hp1bp3/Smarca4/Smarcb1/Kat6b/Smarcc2/Supt6/Ubn1/Cebpg/Npm1/Psme4/Rbbp4/Hira/Atrx/Supt6/Vps72/Hist2h2bb/Spty2d1/Smarca2/Smarcc2/Ino80/Hist1h2bc/Shprh/Tspyl2/Kat6b/Hat1/Paf1/Znhit1/Rnf8/Ipo4/Brdt/Smarca5/Smarcd2/H2al2a/Asf1a/Mis18a/Chaf1b/Actr6/N…	97
GO:0006998	nuclear envelope organization	46/12412	71/30878	2.42929e-05	0.00062795	0.000543623	Tmem201/Zmpste24/Dctn1/Sun3/Lmna/Ubxn2b/Ctdnep1/Dctn1/Tor1a/Tardbp/Akap8l/Pafah1b1/Lemd2/Ankle2/Sun2/Tardbp/Reep4/Chmp7/Tor1aip1/Reep3/Nsfl1c/Akap8l/Chmp4b/Sun5/Chmp2a/Tmem43/Tor1b/Ndel1/Sun5/Spast/Dctn1/Lemd3/Plk1/Syne2/Nup93/Cdan1/Parp11/Nup155/Sun1/Spag4/Nsfl1c/Nup155/Ubxn2a/Spast/Dctn1/Tmem170	46
GO:0042073	intraciliary transport	49/12412	77/30878	2.72442e-05	0.000695124	0.000601776	Ssx2ip/Ttc30b/Ttc21b/Ttc21b/Wdr19/Dync2h1/Arl3/Ift20/Ift88/Cep131/Ift52/Ift122/Ift172/Ift74/Nme7/Ift80/Cluap1/Tctex1d2/Ift27/Hspb11/Ift46/Ssna1/Ick/Mak/Ttc30a2/Wdr34/Cep131/Ift57/Ift140/Ift122/Ift88/Lca5/Ift81/Traf3ip1/Nme7/Wdr34/Wdr35/Ttc26/Ttc21a/Dync2li1/Klc3/Kif17/Ift43/Ift22/Pcm1/Bbs1/Rpgr/Traf3ip1/Bbs12	49
GO:0045454	cell redox homeostasis	57/12412	93/30878	3.16558e-05	0.000787301	0.000681575	Pdia4/Nhlrc2/Krit1/Dld/Prdx4/Txn1/Gpx1/Prdx3/Pdia3/Ddit3/Prdx1/Gsr/Selenot/Txn2/Prdx5/Tmx4/Txndc5/Gclc/Qsox2/Glrx/Glrx2/Ero1l/Apex1/Nfe2l2/Prdx2/Txndc15/Dnajc16/Egln2/Glrx5/Qsox1/Ptges2/Tmx3/Txnl1/Txndc11/Ero1lb/Tmx1/Sco2/Sh3bgrl3/Pdia5/Pdia6/Selenos/Txndc9/Glrx3/Txndc12/Erp44/Tmx2/Pdilt/Dnajc10/Txnrd2/Txnrd1/Prdx6/Pdia4/Txndc8/Gclc/Nme8/Txnrd3/Nxn	57
GO:2000001	regulation of DNA damage checkpoint	19/12412	23/30878	3.90022e-05	0.000949052	0.000821605	Wdr76/Nek1/Cry1/Cul4a/Chek2/Etaa1/Ppp1r10/Rint1/Fbxo4/Rfwd3/Thoc1/Ccar2/Ddx39b/Fem1b/Thoc5/Nek1/Rnaseh2b/Thoc5/Nek1	19
GO:0016241	regulation of macroautophagy	100/12412	182/30878	3.92061e-05	0.000951079	0.000823359	Rab3gap2/Ulk1/Hif1a/Rab3gap1/Vps13c/Tbk1/Tigar/Sesn1/Atp13a2/Rab3gap2/Tlr2/Htt/Irgm1/Sec22b/Rnf5/Npc1/Bnip3/Supt5/Becn1/Rab12/Sesn2/Rab1b/Ubqln1/Fez2/Hmox1/Hdac6/Pip4k2b/Usp30/Nod1/Sptlc2/Ripk2/Trp53/Ift20/Cdc37/Pafah1b2/Ift88/Mapk3/Larp1/Scoc/Tsc2/Mtmr3/Clec16a/Rab3gap1/Lrsam1/Qsox1/Scfd1/Prkaa2/Phf23/Fez1/Optn/Ubqln1/Kdr/Fyco1/Nprl3/Poldip2/Pip4k2c/Map3k7/Wac/Ubqln4/Atp13a2/Smurf1/Chmp4b/Gnai3/…	100
GO:0070988	demethylation	51/12412	82/30878	4.65362e-05	0.00110876	0.000959862	Jmjd1c/Tet2/Otud4/Kdm4a/Kdm4c/Ube2b/Kdm1a/Cyp1a2/Kdm3b/Kdm2a/Usp7/Jmjd1c/Kdm6a/Por/Kdm5c/Tdg/Usp9x/Kdm6a/Alkbh5/Hsf4/Kdm7a/Kdm5a/Usp9x/Tet2/Apex1/Trim28/Kdm6b/Kdm5d/Kdm2b/Alkbh2/Kdm3a/Kdm1a/Kdm5b/Fto/Ppme1/Kdm4a/Kdm1b/Alkbh3/Pagr1a/Kdm8/Mmachc/Jmjd6/Phf2/Otud4/Alkbh1/Kdm2a/Kdm4d/Phf8-ps/Kdm4b/Stpg4/Riox1	51
GO:0033108	mitochondrial respiratory chain complex assembly	62/12412	104/30878	4.85096e-05	0.0011485	0.000994266	Ndufaf1/Ndufaf6/Ndufb6/Ndufaf5/Aifm1/Ndufs4/Ndufa11/Ndufb11/Surf1/Tfam/Sdhaf3/Aars2/Timm21/Foxred1/Slc25a33/Ndufab1/Oxa1l/Samm50/Immp2l/Fastkd3/Sdhaf4/Sdhaf2/Ttc19/Acad9/Cox19/Sco2/Ndufa10/Ndufs5/Ndufa5/Ndufb2/Dmac1/Ndufc2/Ndufa2/Uqcrb/Ndufb5/Ndufb9/Uqcc2/Ndufa6/Ndufb3/Ndufb7/Cox16/Nubpl/Ndufaf7/Uqcc1/Bcs1l/Coa3/Ndufb8/Cox20/Dmac2/Ndufa9/Ndufs7/Ndufb10/Ndufa13/Ndufaf3/Aifm1/Surf1/Sdhaf1/Uqcc3/Ndu…	62
GO:0005996	monosaccharide metabolic process	225/12412	457/30878	5.04024e-05	0.00118266	0.00102384	Myc/Supt20/Khk/Gckr/Rorc/Fgl1/Hif1a/Enpp1/Ldha/Adpgk/H6pd/Fggy/Aldoa/Kat2b/Aldh5a1/Tigar/Ep300/Zmpste24/Gapdh/Igf1/Ugt1a10/Igf1/Hectd4/Acacb/Arpp19/Sorbs1/Tcf7l2/Pcx/Insr/Onecut1/Gsto1/Clk2/Man2b2/Myc/Gpi1/Pgk2/Pgk1/Pfkl/Gpd1/Tpi1/Car5a/Pik3r1/Mst1/Man2a1/Akt1/G6pc/Foxa2/Foxk1/Pik3ca/Acadm/Mapk14/Gfpt1/Igfbp3/Igfbp4/Rpia/Hnf4a/Rora/Sesn2/Gulo/Ppp1ca/Ppp1cb/Pfkfb1/Ugt1a2/Cry1/Rbp4/Galt/Ptpn2/Atf4/…	225
GO:0001833	inner cell mass cell proliferation	23/12412	30/30878	5.3645e-05	0.0012476	0.00108006	Setdb1/Cops2/Sbds/Ints1/Brd4/Cops2/Zpr1/Ints1/Pelo/Prpf19/Taf8/Ndel1/Brd4/Palb2/Setdb1/Ints1/Chek1/Brca2/Palb2/Ncapg2/Gins4/Gins1/Brd4	23
GO:1901990	regulation of mitotic cell cycle phase transition	223/12412	453/30878	5.48601e-05	0.00127211	0.00110128	Ankrd17/Cdc23/Crebbp/Rbl2/Usp47/Ube2c/Rptor/Hacd1/Apc/Taok1/Taok3/Atm/Miip/Ctc1/Sept7/Cenpf/Cep192/Eif4g1/Ankrd17/Cenpe/Klf4/Crebbp/Ercc2/Pkd1/Bub1/Pkd2/Zw10/Brd7/Lmnb1/Ptpn6/Akt1/Cdkn1b/Ercc3/Xpc/Anapc15/Prkdc/Egfr/Rab11a/Cdk5rap2/Cul4a/Rdx/Anapc4/Vps4b/Fbxo31/Egfr/Ddx3x/Ccnd3/Dync1li1/Ddb1/Mta3/Anapc5/Cdk2/Fbxo7/Trip13/Anapc5/Kmt2e/Fbxo7/Brd4/Rbl1/Nae1/Tgfb1/Lsm10/Rad17/Phb2/Aif1/Psme3/Rpl26/Zf…	223
GO:0042994	cytoplasmic sequestering of transcription factor	15/12412	17/30878	6.08714e-05	0.00139916	0.00121126	Pkd1/Pkd2/Faf1/Thra/Creb3/Nfkbib/Sri/Ccdc22/Sufu/Nfkbia/Psmd10/Keap1/Pkd1/Tacc3/Tacc3	15
GO:0034334	adherens junction maintenance	13/12412	14/30878	6.25533e-05	0.00143364	0.00124111	Kifc3/Mtss1/Plekha7/Camsap3/Mtss1/Pkp2/Afdn/Kifc3/Inava/Rassf8/Afdn/Mtss1/Inava	13
GO:0033673	negative regulation of kinase activity	182/12412	363/30878	7.30733e-05	0.00163384	0.00141443	Gckr/Lrp6/Ptprj/Hipk3/Prpsap1/Chmp6/Ppm1e/Kat2b/Actb/Apc/Tigar/Cblb/Nr2f2/Sh2b3/Mvp/Itgb1bp1/Ilk/Tesk1/Lrp6/Abl1/Gba/Gstp1/Prdx3/Gadd45b/Ptpn6/Prkar2b/Akt1/Foxa2/Csk/Hhex/Cdkn1b/Dvl1/Chp1/Pkn1/Casp3/Wnk1/Hmgcr/Smpd1/Ptpn2/Dbndd2/Abl1/Nf2/Dnaja3/Errfi1/Midn/Cblb/Hexim2/Apoe/Dusp7/Prkar1a/Ptpn1/Rasip1/Psen2/Wars/Mvp/Fbxo7/Dusp1/Tsg101/Dnajc3/Fbxo7/Adar/Gnaq/Mapk8ip1/Psen1/Rtraf/Prkca/Hspb1/Gsk3b/In…	182
GO:0030970	retrograde protein transport, ER to cytosol	29/12412	41/30878	7.33613e-05	0.00163384	0.00141443	Syvn1/Aup1/Nploc4/Ufd1/Vcp/Derl3/Aup1/Faf2/Ube2g2/Hsp90b1/Bcap31/Rhbdd1/Edem2/Derl2/Os9/Tmem129/Ubac2/Erlec1/Derl1/Selenos/Sec61b/H13/Ube2j1/Derl3/Aup1/Svip/Sel1l/Edem1/Derl2	29
GO:0072524	pyridine-containing compound metabolic process	145/12412	283/30878	0.000104223	0.0022139	0.0019166	Myc/Khk/Jmjd8/Hif1a/Ldha/Adpgk/H6pd/Kynu/Dhtkd1/Aldoa/Tigar/Gapdh/Igf1/Igf1/Hk3/Htt/Mlxipl/Insr/Dld/Ppargc1a/Idh1/Myc/Gpi1/Mdh2/Pgk2/Pgk1/Pfkl/Gpd1/Mdh1/Bpgm/Tpi1/Tkt/Foxk1/Stat3/Rpia/Fmo1/Idh2/Nadk/Prdx5/Vcp/Galt/Cyb5r4/Idh3g/Idh3g/Galt/Hk1/Prkaa1/Pgam1/Foxk2/Pklr/Aldob/Pdha1/Nadk/Mpc1/Mpi/Nmnat1/Hsd11b1/Ppara/Mif/Eif6/Fdx1/Trp53/Eno1/Aldoa/Ncor1/Gck/Ogdh/Fdxr/Gpd2/Hdac4/Nadsyn1/Haao/Mtch2/Ncor1…	145
GO:1902017	regulation of cilium assembly	63/12412	108/30878	0.000104461	0.0022139	0.0019166	Syne1/Pqbp1/Entr1/Entr1/Arhgap35/Sept7/Dnm2/Htt/Map4/Dnm2/Cdk10/Vdac3/Cdk10/Ttbk2/Tapt1/Ift20/Ift88/Atmin/Syne1/Cep120/Sdccag8/Sept9/Mapk15/Dzip1/Ccdc151/Mark4/Crocc/Atg5/Atg3/Tctex1d2/Ift46/Fuz/Cdk10/Mak/Tmem67/Odf2/Bbs4/Saxo1/Ift140/Ift88/Tchp/Cdkl5/Cenpj/Dcdc2a/Ccdc88a/Mns1/Cep135/Syne1/Syne2/Ccp110/Cntrob/Dync2li1/Rabep2/Zmynd10/Cep97/Tbc1d7/Odf2l/Wrap73/Cyld/Ttbk2/Tmem67/Tmem67/Ccdc151	63
GO:0006515	protein quality control for misfolded or incompletely synthesized proteins	29/12412	42/30878	0.000145983	0.00295868	0.00256136	Ube2w/Sdf2/Uggt2/Rnf5/Clpp/Yme1l1/Ufd1/Vcp/Tor1a/Rnf126/Hdac6/Uggt1/Ankzf1/Atxn3/Lonp1/Rnf185/Derl1/Oma1/Lonp2/Sdf2l1/Ngly1/Stub1/Bag6/Hdac6/Klhl15/Bag6/Atxn3/Pomt2/Fbxl17	29
GO:0097502	mannosylation	24/12412	33/30878	0.000154434	0.00309811	0.00268207	Sdf2/Tmtc3/Dpy19l1/Dpm1/Tmtc1/Large2/Dpy19l3/Tmtc4/Rxylt1/Pomgnt2/B4gat1/Pomt1/Nus1/Sdf2l1/Pigb/Dpy19l4/Dpy19l2/Pomt2/Rxylt1/Tmtc3/Fktn/Fktn/Tmtc3/Crppa	24
GO:0098876	vesicle-mediated transport to the plasma membrane	92/12412	170/30878	0.000162576	0.00323674	0.00280208	Arfgef2/Gga3/Gripap1/Entr1/Entr1/Snap23/Commd1/Acsl3/Sec16a/Dnm2/Myo5b/Rabep1/Vps26c/Vamp4/Krt18/Dnm2/Vps26a/Csk/Nsf/Stx1b/Vamp3/Rack1/Vamp7/Stx4a/Arf1/Arf5/Lypla1/Rab11a/Rab8a/Arf4/Exoc5/Sec16a/Vps35/Sptbn1/Arf3/Lyplal1/Snx27/Ankrd27/Rab10/Arl3/Vps39/Exoc1/Pkdcc/Sptbn1/Gga2/Exoc8/Sys1/Scrib/Micall1/Trim23/Arf2/Snx17/Vps35l/Arfrp1/Cnst/Vamp2/Sec16a/Optn/Gga1/Blzf1/Exoc1/Snap47/Gripap1/Washc1/Golg…	92
GO:0006487	protein N-linked glycosylation	58/12412	99/30878	0.000164086	0.00325857	0.00282098	Alg11/Stt3b/Syvn1/Stt3a/Fut8/Uggt2/4933406M09Rik/Gfpt1/Tmem165/Dad1/Vcp/Derl3/Alg6/B4galt7/Gorasp1/Ube2g2/B4galt1/Mgat1/Pmm2/Pmm1/Mgat3/Krtcap2/St6gal1/Uggt1/Alg8/Mogs/Mgat4b/Pgm3/Alg12/Alg12/Rpn1/B3galnt1/Mgat2/Dhdds/Nus1/Pgm3/Alg14/Alg5/Alg2/Rpn2/Ube2j1/Dolpp1/Srd5a3/Entpd5/Derl3/Mgat4e/Mgat5/Stt3b/Rpn1/Tusc3/4933406M09Rik/Dpagt1/Mgat4d/Fut8/Mgat4a/Stt3a/Alg10b/Pmm1	58
GO:1901976	regulation of cell cycle checkpoint	31/12412	46/30878	0.000174627	0.00339104	0.00293566	Wdr76/Nek1/Prox1/Anapc15/Cry1/Cdk5rap2/Cul4a/Dync1li1/Chek2/Etaa1/Ppp1r10/Pcid2/Rint1/Fbxo4/Rfwd3/Thoc1/Ccar2/Ddx39b/Fem1b/Thoc5/Lcmt1/Nek1/Ccnb1/Mad2l1/Rnaseh2b/Thoc5/Usp44/Cdk5rap2/Xrcc3/Ndc80/Nek1	31
GO:0090150	establishment of protein localization to membrane	183/12412	370/30878	0.000177169	0.00343195	0.00297107	Rab3gap2/Pard3/Rab3gap1/Rab3ip/Gga3/Gripap1/Frmpd1/Snap23/Commd1/Zdhhc1/Acsl3/Sec16a/Rab3gap2/Srp72/Clip1/Pak1/Myo5b/Pex5/Npc1/Itgb1bp1/Asna1/Vamp4/Krt18/Srp54a/Srp14/Hspa5/Csk/Nsf/Gdi1/Zdhhc9/Stx1b/Sec61a1/Vamp3/Rack1/Vamp7/Stx4a/Lypla1/Rab11a/Rab8a/Gorasp1/Sgta/Sec16a/Vps35/Akt2/Sptbn1/Lyplal1/Snx27/Pex3/Actr3/Rab10/Prnp/Tram1/Ssr3/Cdk5/Bax/Pdcd5/Srp9/Inpp5k/Rtp3/Pkdcc/Zdhhc20/Adora1/Hras/Sptbn…	183
GO:0044839	cell cycle G2/M phase transition	123/12412	238/30878	0.000210667	0.00401184	0.00347309	Skp2/Usp47/Hacd1/Taok1/Taok3/Atm/Taf2/Miip/Ctc1/Cenpf/Arpp19/Cit/Cdk14/Calm1/Lmnb1/Abcb1a/Brcc3/Akap8/Rab11a/Vps4b/Mta3/Cdk2/Nek10/Brd4/Babam1/Nae1/Bach1/Bach1/Rad17/Zfyve19/Chek2/Cdk4/Ccng1/Akap8l/Npm1/Ctc1/Uimc1/Sin3a/Cdc14b/Taok2/Topbp1/Ccny/Rcc2/Abraxas1/Lats1/Rint1/Mastl/Camk2d/Kat14/Babam2/Vps4a/Prkcq/Mta3/Pagr1a/Cdk5rap3/Kdm8/Pinx1/Akap8l/Syf2/Mrnip/Npm1/Brd4/H2afy/Nbn/Atad5/Uimc1/Fbxl12/F…	123
GO:0033045	regulation of sister chromatid segregation	75/12412	135/30878	0.000216049	0.00410441	0.00355323	Cdc23/Smc5/Apc/Wapl/Atm/Cep192/Numa1/Cenpe/Cit/Bub1/Zw10/Axin2/Becn1/Anapc1/Anapc15/Ctnnb1/Cdk5rap2/Anapc4/Cdc27/Dync1li1/Anapc5/Trip13/Anapc5/Axin2/Naa10/Atrx/Wapl/Nipbl/Cep192/Tnks/Cenpe/Tex14/Mapk15/Pcid2/Cdc27/Cep192/Smc5/Slf1/Hnrnpu/Sfpq/Nsmce2/Fen1/Spdl1/Klhl22/Riok2/Nek6/Psmg2/Zfp207/H2afy/Bub3/Ik/Recql4/Cdc27/Lcmt1/Slf2/Aurkb/Rb1/Plk1/Ccnb1/Birc5/Mad2l1/Tacc3/Fbxo5/Sgo2a/Apc/Usp44/Bub1/Cd…	75
GO:0072655	establishment of protein localization to mitochondrion	74/12412	133/30878	0.000222803	0.00422254	0.0036555	Mipep/Fbxw7/Aip/Atpif1/Timm44/Akt1/Ddit3/Hspd1/Ywhaz/Grpel2/Gsk3a/Timm21/Hk1/Prkaa1/Fbxo7/Fbxo7/Tomm20/Nol3/Bax/Timm17b/Timm17a/Pdcd5/Dnaja1/Parl/Hsph1/Mff/Dnajc15/Mtch2/Hsp90aa1/Oxa1l/Samm50/Timm29/Maip1/Immp2l/Mterf4/Sirt4/Chchd4/Tomm22/Timm22/Fis1/Immp1l/Pam16/Dnajc19/Pmpcb/Timm23/Tomm34/Dnlz/Timm50/Uqcrc2/Pmpca/Moap1/Ndufa13/Agk/Sh3glb1/Bag3/Tomm40/Bnip3l/Hspa1l/Bag4/Fis1/Hk2/Hk1/Bid/Prkaa1/P…	74
GO:0048194	Golgi vesicle budding	39/12412	62/30878	0.000251444	0.00461019	0.00399109	Sec24a/Sec16a/Myo18a/Sec24c/Pdcd6/Sec23a/Tbc1d20/Rab1a/Sar1b/Sec16a/Sec24a/Preb/Sec31a/Gbf1/Sec24d/Tmed9/Mapk15/Pef1/Insig1/Vapb/Mia3/Klhl12/Sec16a/Sec16b/Sar1a/Arfgap2/Golph3/Tmed10/Sec13/Myo18a/Vapa/Golph3l/Sec24b/Sec23b/Sec23b/Arfgap3/Prkci/Golph3l/Myo18a	39
GO:0072595	maintenance of protein localization in organelle	40/12412	64/30878	0.00025655	0.00467493	0.00404713	Syne1/Taf3/Morc3/Txn1/Hspa5/Akt1/Hk1/Grk2/Hdac3/Ankrd13c/Tapt1/Cdk5/Skp1a/Syne1/Topors/Insig1/Sun2/Os9/Kdelr3/Hnrnpu/Kdelr1/Park7/Kdelr2/Rer1/Supt7l/Arl2/Arl2bp/Taf8/Ciz1/Bbs4/Hk2/Bard1/Hk1/Nr5a1/Syne1/Sun1/Pml/Ciz1/Grik5/Ciz1	40
GO:0015914	phospholipid transport	62/12412	109/30878	0.000311649	0.00549673	0.00475858	Osbpl8/Ldlr/Atp9b/Abcc1/Osbpl8/Atp9b/Abcg8/Atp8b2/Atp11c/Mttp/Scarb2/Pitpnm1/Apoa4/Apoa2/Abcb4/Abcb1a/Scp2/Abca1/Pitpnb/Atp8a2/Apoa1/Abcg1/Tmem30b/Atp8b1/Pitpna/Apoe/Apoc2/Atp8a1/Pctp/Scarb1/Atp11b/Atp8b3/Abcg8/Pqlc1/Atp9a/Apoa5/Atp8a1/Pitpnb/Atp10d/Prelid1/Stard7/Tmem30a/Prelid3b/Mfsd2a/Atp11c/Atp8b5/Pitpnm2/Pltp/Atp10a/Prkcd/Abca1/Cptp/Scp2d1/Atp9a/Atp9b/Prelid2/Atp8a1/Pitpnm2/Abcg8/Stard10/Atp…	62
GO:0046916	cellular transition metal ion homeostasis	81/12412	149/30878	0.000319882	0.00562935	0.00487339	Myc/Hif1a/Slc39a14/Alas2/Commd1/Slc39a13/Atp13a2/Slc30a9/Ap3d1/Myc/Mt1/Sod1/Fth1/Lcn2/Atp6v0a2/Aco1/Slc11a2/Atp6v1a/Atp6v0d1/Arf1/Atp6ap1/Hmox1/Slc30a1/Prnp/Tfrc/Atp6v1g1/Aplp2/Abcb7/Cp/Aplp2/Aplp2/Slc39a10/Mon1a/Slc39a14/Slc39a4/Hjv/Ireb2/Ttc7/Cox19/Slc31a1/Scara5/Ndfip1/Slc30a5/Sco2/Ccdc115/Slc39a8/Hpx/Egln1/Trf/Glrx3/Atp13a2/Iscu/Slc39a5/Slc40a1/Ccdc22/Slc30a7/Tfr2/Nubp1/Slc39a7/Atp7a/Slc30a3/…	81
GO:0050687	negative regulation of defense response to virus	25/12412	36/30878	0.00036498	0.00632418	0.00547491	Ilrun/Nploc4/Ufd1/Tarbp2/Nlrx1/Ilrun/Pcbp2/Irf3/Tarbp2/Ppm1b/Pcbp2/Gpatch3/Itch/C1qbp/Tkfc/Mul1/Dhx58/Ppm1b/Riok3/Sec14l1/Traf3ip1/Tspan6/Htra1/Traf3ip1/Pcbp2	25
GO:0017038	protein import	174/12412	354/30878	0.000370262	0.00640164	0.00554197	Gckr/Nup98/Tomt/Lrp2/Ranbp6/Med1/Pex10/Nup98/Ppp3ca/Flna/Tnpo2/Fam53a/Ubr5/Nup153/Arhgef5/Phip/Akap1/Pik3r2/Pex5/Xbp1/Timm44/Pik3r1/Akt1/Stat3/Mapk14/Lmna/Hcls1/Chp1/Nutf2/Ran/Hspa8/Hspd1/Mapk1/Ppp2ca/Kpnb1/Pex7/Jup/Grpel2/1700009N14Rik/Timm21/Nup98/Ubr5/Appl2/Apoe/Pom121/Mavs/Cd36/Adar/Arntl/Pex3/Ing1/Hdac3/Tgfb1/Agt/Psen1/Phb2/Tomm20/Snx33/Kpna2/Kpna3/Tardbp/Cfl1/Timm17b/Timm17a/Clu/Trp53/Pdcd5…	174
GO:0051701	interaction with host	108/12412	208/30878	0.000394104	0.00667181	0.00577586	Myc/Atg7/Eps15/Vamp8/Rxra/Mid2/Gapdh/Tnip1/Tnip1/Vps16/Tlr2/Pcx/Insr/Serpinb9/Npc1/Myc/Araf/Ctsb/Tcp1/Gsn/Trim30a/Lgals1/Itgav/Trim32/Vps4b/Ddb1/Grk2/Ccnk/Cd74/Bad/Tsg101/Tgfb1/Rab7/Apcs/Fuca2/Exoc7/Dag1/Cd74/Trim28/Slc22a5/Trim25/Gas6/Snx3/Thoc7/Trim62/Rraga/Eps15/Kpna6/Vapb/Chmp2b/Vps16/Nectin2/Axl/Thoc1/Thoc3/Vps4a/Ifitm2/Zfp639/Trim8/Trim11/Chmp3/Ifitm3/Ist1/Exoc2/Chmp4b/Atg7/Chmp2a/Nectin1/E…	108
GO:0098732	macromolecule deacylation	106/12412	204/30878	0.000428362	0.0070801	0.00612932	Hdac2/Znhit1/Suds3/Vegfa/Ep300/Ncor2/Ncor2/Vegfa/Baz2a/Mta1/Msl3l2/Ctbp1/Phb/Lypla1/Vegfa/Smarcad1/Akap8/Mier1/Sin3b/Prkaa1/Mta3/Sphk2/Lyplal1/Hdac6/Ndst1/Hdac5/Hdac3/Tgfb1/Kdm5a/Fnta/Bcl6/Brms1/Trp53/Morf4l1/Sphk2/Hdac1/Zbtb7b/Ncor1/Akap8l/Sin3a/Sin3b/Nipbl/Hdac4/Abhd17b/Abhd13/Tbl1xr1/Fry/Ncor1/Sirt7/Suds3/Prkaa2/Prkd2/Tada2a/Tada3/Sirt3/Notum/Sirt4/Znhit1/Abhd17c/Ccar2/Sirt2/Rest/Sfpq/Mta3/Spr…	106
GO:0006743	ubiquinone metabolic process	18/12412	24/30878	0.000576527	0.00925731	0.00801415	Coq10b/Coq10a/Coq4/Coq7/Hmgcr/Pdss1/Pdss2/Coq8a/Fdxr/Coq2/Coq3/Hmgcr/Coq9/Coq6/Coq5/Ubiad1/Ndufa9/Coq10b	18
GO:0001889	liver development	108/12412	210/30878	0.000619781	0.00983169	0.0085114	Atg7/Tet2/Fgl1/Gak/Ezh1/Upf2/Med1/Rhbdd3/Zmpste24/Cobl/Sp1/Onecut1/Pkd1/Pkd2/Xbp1/Hpn/Notch2/Cited2/Sp3/Itpr1/Hnf1a/Man2a1/Vtn/Ahr/Proc/Foxa3/Stat5b/Pik3ca/Hhex/Acadm/Gli1/Prox1/Hnf4a/Cebpa/Gfer/Smarca4/Arf6/Rara/Prkcsh/Rara/Hmox1/Hp/Upb1/Cebpb/Hes1/Sod2/Ada/Tet2/Rela/E2f8/Cflar/Gata6/Ift88/Jarid2/Rarb/E2f7/Pcsk9/Cflar/Taf10/Ptcd2/Cadm1/Sec63/Lims2/Asl/Med1/Lsr/Gak/Dnaaf1/Aacs/Ccdc39/Atg7/Icmt/Cp…	108
GO:0072384	organelle transport along microtubule	78/12412	145/30878	0.000623299	0.00986765	0.00854253	Hif1a/Tmem201/Kif1b/Htt/Kif1c/Ap3d1/Bloc1s1/Cdc42/Actr1a/Vamp7/Prkcz/Rab1a/Lamp1/Ap3s1/Ap3b1/Pafah1b1/Kif1b/Cln3/Kif5b/Mreg/Trak1/Kif1a/Rhot1/Sybu/Sun2/Ap3s2/Rhot2/Fez1/Ap3m2/Actr1b/Fyco1/Dtnbp1/Bloc1s2/Ndel1/Dync1h1/Ap3m1/Copg2/Actr10/Copg1/Pex14/Bloc1s6/Rasgrp1/Ap3b1/Snapin/Spast/Bicdl1/Arhgap21/Arhgap21/Bicd2/Kif23/Kif1a/Trak2/Cnih2/Lamp1/Map2/Map1b/Kif1b/Hif1a/Cln3/Syne2/Bloc1s5/Wasf1/Bloc1s4…	78
GO:0007131	reciprocal meiotic recombination	39/12412	64/30878	0.000636872	0.00993744	0.00860295	Msh3/Ube2b/Sycp3/Msh3/Top2a/Rad51/Trip13/Top2b/Slx4/Ubr2/Topbp1/Chtf18/Dmc1/Mnd1/Rmi1/Cntd1/Ercc4/Cep63/Msh5/Shoc1/Psmc3ip/Ccnb1ip1/Hfm1/Syce3/Mcmdc2/Cep63/4930447C04Rik/Dmc1/Cep63/Sycp1/Morc2b/Mus81/Rad51c/Spo11/Msh4/Msh4/4930447C04Rik/Meiob/Msh5	39
GO:1905508	protein localization to microtubule organizing center	39/12412	64/30878	0.000636872	0.00993744	0.00860295	Nudcd3/Apc/Cep192/Numa1/Golgb1/Htt/Nedd1/Ubxn2b/Dctn2/Csnk1d/Gsk3b/Cep131/Cep192/Cep192/Mark4/Nsfl1c/Cep63/4933427D14Rik/Bbs4/Cep131/Golgb1/Pibf1/Cep63/Cep63/Csnk1d/C2cd3/Cep250/Spag5/Mcph1/Apc/Ccdc14/Cep72/Cep83/Pcm1/Pard6a/Nsfl1c/Snx10/Csnk1d/Aurka	39
GO:0006490	oligosaccharide-lipid intermediate biosynthetic process	12/12412	14/30878	0.000640312	0.00993744	0.00860295	Alg11/Alg6/Alg8/Alg12/Alg12/Dhdds/Nus1/Alg14/Alg2/Srd5a3/Dpagt1/Alg10b	12

## Sheet: Supplemental_File_2b
Supplemental File 2b: Biological Process (BP) GO Terms enriched in the liver for A vs B comparison of differential expression in Peromyscus transcriptomes.
ID	Description	GeneRatio	BgRatio	pvalue	p.adjust	qvalue	geneID	Count
GO:0042254	ribosome biogenesis	194/6830	392/30878	4.56761e-33	3.48783e-29	2.89154e-29	Dhx30/Cebpz/Rpl10/Mrto4/Las1l/Rps16/Rrn3/Tfb2m/Rrp8/Utp20/Nop2/Tsr2/C1d/Ncl/Rpsa/Glul/Rpl3/Fbl/Cebpz/Rrp1/Rps14/Ran/Rps15/Sbds/Bop1/Nob1/Wdr36/Mrpl10/Cul4a/Pa2g4/Aamp/Exosc2/Ddx3x/Nol9/Mybbp1a/Utp18/Rpl6/Znhit6/Nom1/Rrp36/Nol8/Abce1/Rbfa/Surf6/Rps8/Isg20/Rps7/Rpl26/Wdr12/Wdr18/Ddx47/Ddx17/Exosc4/Emg1/Eif6/Rps25/Rpl7a/Rps2/Rpl5/Rpl27/Rpl12/Rps6/Rsl24d1/Tsr3/Rps10/Rpl23a/Rps24/Rpl7/Mrm3/Nup88/Npm1/…	194
GO:0016054	organic acid catabolic process	175/6830	344/30878	7.68565e-32	1.95626e-28	1.62181e-28	Gcdh/Adtrp/Gstz1/Kynu/Amt/Aldh5a1/Mccc2/Hal/Agxt2/Lpin2/Acot7/Acacb/Pex5/Hgd/Agxt/Slc27a2/Slc25a17/Gcat/Got1/Got2/Gusb/Pah/Glud1/Akt1/Fah/Hmgcl/Eci1/Acadm/Abcd1/Hpd/Shmt1/Acadvl/Acadl/Hsd17b4/Pon1/Cpt2/Abcd3/Sesn2/Cdo1/Abat/Renbp/Pex7/Acads/Acot4/Acox3/Gm4737/Oat/Echdc2/Phyh/Aig1/Sardh/Akt2/Nagk/Acot8/Acsl5/Hao1/Agxt2/Pipox/Sds/Agxt/Aass/Acacb/Acaa1b/Bcat2/Tgfb1/Fabp1/Decr1/Akr1a1/Otc/Cyp39a1/Dbi…	175
GO:0046395	carboxylic acid catabolic process	175/6830	344/30878	7.68565e-32	1.95626e-28	1.62181e-28	Gcdh/Adtrp/Gstz1/Kynu/Amt/Aldh5a1/Mccc2/Hal/Agxt2/Lpin2/Acot7/Acacb/Pex5/Hgd/Agxt/Slc27a2/Slc25a17/Gcat/Got1/Got2/Gusb/Pah/Glud1/Akt1/Fah/Hmgcl/Eci1/Acadm/Abcd1/Hpd/Shmt1/Acadvl/Acadl/Hsd17b4/Pon1/Cpt2/Abcd3/Sesn2/Cdo1/Abat/Renbp/Pex7/Acads/Acot4/Acox3/Gm4737/Oat/Echdc2/Phyh/Aig1/Sardh/Akt2/Nagk/Acot8/Acsl5/Hao1/Agxt2/Pipox/Sds/Agxt/Aass/Acacb/Acaa1b/Bcat2/Tgfb1/Fabp1/Decr1/Akr1a1/Otc/Cyp39a1/Dbi…	175
GO:0048193	Golgi vesicle transport	205/6830	448/30878	5.56002e-29	8.49126e-26	7.03956e-26	Nrbp2/Eps15/Gak/Rnf139/Cog6/Mia2/Trappc8/Arfgef2/Sec24a/Tmed2/Commd1/Kif16b/Tmed1/Sec22a/Trappc11/Tmed7/Ap1ar/Dnajc28/Mia2/Sec16a/Myo1b/Trappc10/Sec23ip/Sec24c/Dnm2/Htt/Mia2/Rabep1/Sec22b/Kif1c/Bet1l/Gosr2/Bet1/Zw10/Ap3d1/Copb2/Vamp4/Gosr1/Cope/Krt18/Pdcd6/Ap1g1/Rab12/Dnm2/Csk/Nsf/Myo1b/Erp29/Lman2l/Gabarapl2/Vamp3/Rack1/Vamp7/Cux2/Arf1/Arf5/Lypla1/Sec23a/Vcp/Tbc1d20/Rab33b/Rab30/Rab8a/Rab6a/Rab1…	205
GO:0034470	ncRNA processing	212/6830	480/30878	2.27571e-27	2.01501e-24	1.67052e-24	Ints7/Lage3/Tut4/Mrto4/Mocs3/Las1l/Tyw5/Trmt1l/Rps16/Zbtb8os/Tfb2m/Tut4/Tut7/Rrp8/Utp20/Trmt11/Nop2/2210016F16Rik/Tsr2/C1d/Hnrnpa2b1/Rpp30/Ncl/Fbl/Rrp1/Rps14/Rps15/Sbds/Sephs2/Bop1/Tarbp2/Thumpd3/Nob1/Aars2/Nsun2/Wdr36/Pa2g4/Exosc2/Trmt1/Nol9/Ctu2/Utp18/Znhit6/Rrp36/Trmt10c/Adar/Nol8/Rbfa/Tarbp2/Rps8/Isg20/Rps7/Rpl26/Wdr12/Rtraf/Wdr18/Ddx47/Ddx17/Exosc4/Emg1/Ssb/Rpl7a/Rpl5/Rpl27/Rps6/Tut7/Tsr3/Rp…	212
GO:0000375	RNA splicing, via transesterification reactions	197/6830	434/30878	2.37495e-27	2.01501e-24	1.67052e-24	Snw1/Pcbp4/Prmt5/Prpf40a/Nup98/Srrm1/Srrm1/Pqbp1/Setx/Psip1/Snrnp70/Nup98/Sf3b3/Prpf38a/Strap/Rbm25/Mbnl2/Scaf11/Sf1/Ythdc1/Luc7l2/Prpf39/Dhx9/Sf3a2/Dhx16/Mbnl1/Sf3b1/Son/Son/Srsf5/Hnrnpa2b1/U2af2/Snrpb/Celf1/Hnrnpa1/Snrpa1/Sf3b6/Magoh/Hnrnpk/Snrpe/Lsm3/Snrpd1/Snrpd3/Tra2b/Hspa8/Crnkl1/Phf5a/Txnl4a/Srsf3/Luc7l2/Rbm7/Snrpd2/U2af1/Khdc4/Srsf7/Usp39/BC005624/Tfip11/Srsf6/Srsf10/Cdc5l/Akr1c6/Dazap1/L…	197
GO:0000377	RNA splicing, via transesterification reactions with bulged adenosine as nucleophile	197/6830	434/30878	2.37495e-27	2.01501e-24	1.67052e-24	Snw1/Pcbp4/Prmt5/Prpf40a/Nup98/Srrm1/Srrm1/Pqbp1/Setx/Psip1/Snrnp70/Nup98/Sf3b3/Prpf38a/Strap/Rbm25/Mbnl2/Scaf11/Sf1/Ythdc1/Luc7l2/Prpf39/Dhx9/Sf3a2/Dhx16/Mbnl1/Sf3b1/Son/Son/Srsf5/Hnrnpa2b1/U2af2/Snrpb/Celf1/Hnrnpa1/Snrpa1/Sf3b6/Magoh/Hnrnpk/Snrpe/Lsm3/Snrpd1/Snrpd3/Tra2b/Hspa8/Crnkl1/Phf5a/Txnl4a/Srsf3/Luc7l2/Rbm7/Snrpd2/U2af1/Khdc4/Srsf7/Usp39/BC005624/Tfip11/Srsf6/Srsf10/Cdc5l/Akr1c6/Dazap1/L…	197
GO:0000398	mRNA splicing, via spliceosome	197/6830	434/30878	2.37495e-27	2.01501e-24	1.67052e-24	Snw1/Pcbp4/Prmt5/Prpf40a/Nup98/Srrm1/Srrm1/Pqbp1/Setx/Psip1/Snrnp70/Nup98/Sf3b3/Prpf38a/Strap/Rbm25/Mbnl2/Scaf11/Sf1/Ythdc1/Luc7l2/Prpf39/Dhx9/Sf3a2/Dhx16/Mbnl1/Sf3b1/Son/Son/Srsf5/Hnrnpa2b1/U2af2/Snrpb/Celf1/Hnrnpa1/Snrpa1/Sf3b6/Magoh/Hnrnpk/Snrpe/Lsm3/Snrpd1/Snrpd3/Tra2b/Hspa8/Crnkl1/Phf5a/Txnl4a/Srsf3/Luc7l2/Rbm7/Snrpd2/U2af1/Khdc4/Srsf7/Usp39/BC005624/Tfip11/Srsf6/Srsf10/Cdc5l/Akr1c6/Dazap1/L…	197
GO:0071826	ribonucleoprotein complex subunit organization	177/6830	393/30878	3.08905e-24	2.14436e-21	1.77775e-21	Dhx30/Prmt5/Atxn2l/Cnot1/Edc3/Pqbp1/Setx/Rpl10/Mrto4/Psip1/Mtif3/Strap/Cnot1/Scaf11/Ythdc1/Luc7l2/Prpf39/Atxn2/Nop2/Dhx9/Sf3a2/Mbnl1/Sf3b1/Eif3d/Rpsa/Eif3a/Snrpb/Rpl3/Celf1/Ddx6/Rps14/Rps23/Snrpe/Lsm3/Snrpd1/Snrpd3/Rps15/Crnkl1/Sbds/Bop1/Tarbp2/Vcp/Grb7/Luc7l2/Snrpd2/Patl1/Khdc4/Atxn2l/Usp39/Eif2s3x/Pum2/Eif5/Ddx3x/Tfip11/Srsf6/Ruvbl2/Ruvbl1/G3bp2/Srsf10/Rpl6/Znhit6/Luc7l2/Adar/Eif2s2/Tarbp2/Pum2…	177
GO:0022618	ribonucleoprotein complex assembly	166/6830	365/30878	2.25973e-23	1.43794e-20	1.19211e-20	Dhx30/Prmt5/Atxn2l/Cnot1/Edc3/Pqbp1/Setx/Rpl10/Mrto4/Psip1/Strap/Cnot1/Scaf11/Ythdc1/Luc7l2/Prpf39/Atxn2/Nop2/Dhx9/Sf3a2/Mbnl1/Sf3b1/Eif3d/Rpsa/Eif3a/Snrpb/Rpl3/Celf1/Ddx6/Rps14/Rps23/Snrpe/Lsm3/Snrpd1/Snrpd3/Rps15/Crnkl1/Sbds/Bop1/Tarbp2/Grb7/Luc7l2/Snrpd2/Patl1/Khdc4/Atxn2l/Usp39/Eif2s3x/Pum2/Eif5/Ddx3x/Srsf6/Ruvbl2/Ruvbl1/G3bp2/Srsf10/Rpl6/Znhit6/Luc7l2/Adar/Eif2s2/Tarbp2/Pum2/Sfswap/Ncbp1/Luc…	166
GO:0006790	sulfur compound metabolic process	181/6830	415/30878	8.21419e-23	4.82489e-20	4.00001e-20	Gcdh/Hagh/Hscb/Btd/Enpp1/Gstz1/Gstm4/Slc35d1/Kynu/Acot12/Mgst2/Glo1/Aldh5a1/Acot6/Pcmt1/Acot7/Acacb/Eif2ak3/Ciapin1/Hagh/Dld/Agxt/Bhmt/Gamt/Acot1/Papss2/Comt/Idh1/Tpst2/Sod1/Gstm1/Gpx1/Gsta1/Gstm2/Fasn/Gstp1/Gsta4/Gsta3/Scp2/Hmgcl/Hspa9/Acsl1/Stat5b/Gsr/Abcd1/Gstm5/Hnf4a/Hsd17b4/Sult2a1/Hmgcs2/Cdo1/Sult3a1/Acot4/Gclc/Gm4737/Bgn/Ugdh/Mthfd1/Acot8/Acsl5/Pipox/Agxt/Pdha1/Acacb/Ndst1/Acsm3/Ghr/Mpc1/M…	181
GO:0015980	energy derivation by oxidation of organic compounds	175/6830	403/30878	7.47617e-22	3.35812e-19	2.784e-19	Myc/Khk/Coq10b/Ndufaf1/Hif1a/Enpp1/Ndufa12/Ldha/Coq10a/Ndufb6/Dhtkd1/Cox4i1/Aldh5a1/Ogdhl/Cyp1a2/Igf1/Igf1/D2hgdh/Sorbs1/Ndufs4/Adgrf5/Insr/Dld/Bnip3/Bloc1s1/Ppargc1a/Idh1/Prkaca/Mdh2/Cox5a/Gpd1/Mdh1/Cox7c/Aco1/Akt1/G6pc/Pik3ca/Acadm/Gfpt1/Ndufs6/Idh2/Adsl/Ppp1ca/Ppp1cb/Gnas/Gaa/Coq7/Fh1/Vcp/Gsk3a/Idh3g/Idh3g/Mtfr1/Akt2/Mybbp1a/Pank2/Pdha1/Gcgr/Lepr/Sod2/Atp5d/ND1/Igf1/Bax/Trp53/Cycs/Gsk3b/Inpp5k…	175
GO:0140053	mitochondrial gene expression	80/6830	132/30878	1.6039e-21	6.8041e-19	5.64085e-19	Mterf1b/Mtg2/Mtif3/Mief1/Tfb2m/Mrps12/Mrpl23/Tfam/Aars2/Mrps6/Slc25a33/Rars2/Trmt10c/Polrmt/Rcc1l/Mrpl43/Tefm/Mrps18a/Lrpprc/Chchd10/Supv3l1/Tufm/Iars2/Mrps35/Mrps27/Mterf2/Fastkd3/Cdk5rap1/Mterf4/Yars2/Gatc/Rmnd1/Twnk/1110008L16Rik/Gfm1/Trnt1/Mrpl47/Mrpl58/Sirt3/Gfm2/Mtg1/Mterf3/C1qbp/Mpv17l2/Trub2/Mtif2/Tbrg4/Fastkd2/Mrps2/Gatb/Ngrn/Hsd17b10/Mrps18b/Mrpl16/Mrps16/Mrpl51/Chchd1/Mrps17/Mrpl57/Uqc…	80
GO:0051188	cofactor biosynthetic process	183/6830	436/30878	8.19251e-21	3.1279e-18	2.59315e-18	Myc/Gcdh/Khk/Hagh/Jmjd8/Coq10b/Hif1a/Mocs2/Coq10a/Gphn/Alas2/Kynu/Dhtkd1/Mocs3/Mgst2/Aldoa/Cyba/Cyp1a2/Ddit4/Coq4/Gapdh/Igf1/Acot7/Igf1/Acacb/Eif2ak3/Pklr/Hagh/Mlxipl/Insr/Dld/Gsto1/Atpif1/Ppargc1a/Gpi1/Sod1/Pgk1/Alad/Pfkl/Gpd1/Bpgm/Tpi1/Hnf1a/Hmbs/Cpox/Acsl1/Stat3/Fpgs/Slc11a2/Idh2/Nadk/Gulo/Pcbd1/Urod/Coq7/Galt/Slc25a39/Mocos/Pdss2/Gclc/Mthfd1/Pank2/Gch1/Pgam1/Acsl5/Foxk2/Aldob/Pdha1/Uros/Nadk/…	183
GO:0016236	macroautophagy	144/6830	317/30878	2.09127e-20	7.25862e-18	6.01767e-18	Ulk1/Vamp8/Hif1a/Rab3gap1/Trappc8/Vps13c/Nbr1/Tbk1/Nbr1/Ambra1/Ilrun/Sesn1/Atp13a2/Rab3gap2/Vps16/Tlr2/Htt/Irgm1/Sec22b/Rnf5/Npc1/Bnip3/Supt5/Becn1/Gba/Plaa/Rab12/Sesn2/Gabarapl2/Vcp/Ubxn2b/Rab33b/Rab1b/Rab1a/Atg16l1/Ubqln1/Ilrun/Fez2/Hmox1/Hdac6/Usp30/Trp53inp1/Psen1/Atg9a/Rab7/Nod1/Sptlc2/Lgals8/Trp53/Atg4a/Ift20/Ei24/Cdc37/Cln3/Pik3c2a/Pafah1b2/Mapk3/Sqstm1/Trappc8/Atg2a/Wdr81/Pik3c3/Larp1/Sco…	144
GO:0033865	nucleoside bisphosphate metabolic process	85/6830	153/30878	2.42091e-19	6.60216e-17	5.47344e-17	Gcdh/Enpp1/Kynu/Acot12/Acot6/Mccc2/Acot7/Acacb/Dld/Acot1/Papss2/Fasn/Scp2/Hmgcl/Acsl1/Abcd1/Hnf4a/Hsd17b4/Hmgcs2/Hmgcr/Acot4/Pank2/Acot8/Acsl5/Pipox/Pdha1/Acacb/Acsm3/Mpc1/Mvd/Acot3/Pank1/Pdk4/Dgat1/Acaca/Ogdh/Gcdh/Acot5/Pank4/Acsm5/Dcakd/Pdhx/Dlat/Hmgcr/Acaa2/Hmgcs1/Acsm2/Gpat4/Pank1/Acat1/Ces1d/Tdo2/Ppcs/Acly/Acsm1/Baat/Glyat/Mlycd/Nudt7/Kynu/Cs/Mpc2/Pdhb/Pmvk/Mcee/Oxsm/Coasy/Ehhadh/Crot/Dgat2/…	85
GO:0033875	ribonucleoside bisphosphate metabolic process	85/6830	153/30878	2.42091e-19	6.60216e-17	5.47344e-17	Gcdh/Enpp1/Kynu/Acot12/Acot6/Mccc2/Acot7/Acacb/Dld/Acot1/Papss2/Fasn/Scp2/Hmgcl/Acsl1/Abcd1/Hnf4a/Hsd17b4/Hmgcs2/Hmgcr/Acot4/Pank2/Acot8/Acsl5/Pipox/Pdha1/Acacb/Acsm3/Mpc1/Mvd/Acot3/Pank1/Pdk4/Dgat1/Acaca/Ogdh/Gcdh/Acot5/Pank4/Acsm5/Dcakd/Pdhx/Dlat/Hmgcr/Acaa2/Hmgcs1/Acsm2/Gpat4/Pank1/Acat1/Ces1d/Tdo2/Ppcs/Acly/Acsm1/Baat/Glyat/Mlycd/Nudt7/Kynu/Cs/Mpc2/Pdhb/Pmvk/Mcee/Oxsm/Coasy/Ehhadh/Crot/Dgat2/…	85
GO:0034032	purine nucleoside bisphosphate metabolic process	85/6830	153/30878	2.42091e-19	6.60216e-17	5.47344e-17	Gcdh/Enpp1/Kynu/Acot12/Acot6/Mccc2/Acot7/Acacb/Dld/Acot1/Papss2/Fasn/Scp2/Hmgcl/Acsl1/Abcd1/Hnf4a/Hsd17b4/Hmgcs2/Hmgcr/Acot4/Pank2/Acot8/Acsl5/Pipox/Pdha1/Acacb/Acsm3/Mpc1/Mvd/Acot3/Pank1/Pdk4/Dgat1/Acaca/Ogdh/Gcdh/Acot5/Pank4/Acsm5/Dcakd/Pdhx/Dlat/Hmgcr/Acaa2/Hmgcs1/Acsm2/Gpat4/Pank1/Acat1/Ces1d/Tdo2/Ppcs/Acly/Acsm1/Baat/Glyat/Mlycd/Nudt7/Kynu/Cs/Mpc2/Pdhb/Pmvk/Mcee/Oxsm/Coasy/Ehhadh/Crot/Dgat2/…	85
GO:0032543	mitochondrial translation	60/6830	92/30878	9.38547e-19	2.47129e-16	2.04879e-16	Mtg2/Mtif3/Mief1/Mrps12/Mrpl23/Aars2/Mrps6/Rars2/Trmt10c/Rcc1l/Mrpl43/Mrps18a/Lrpprc/Tufm/Iars2/Mrps35/Mrps27/Fastkd3/Cdk5rap1/Mterf4/Yars2/Gatc/Rmnd1/Gfm1/Mrpl47/Mrpl58/Gfm2/Mtg1/Mterf3/C1qbp/Mpv17l2/Trub2/Mtif2/Fastkd2/Mrps2/Gatb/Ngrn/Mrps18b/Mrpl16/Mrps16/Mrpl51/Chchd1/Mrps17/Mrpl57/Uqcc2/Uqcc1/Malsu1/Rpusd4/Mrpl44/Gars/Shmt2/Qrsl1/Mrpl52/Mrps25/Coa3/Mrpl2/Mrps15/Mrps34/Tsfm/Ptcd3	60
GO:0006457	protein folding	112/6830	233/30878	1.84641e-18	4.54813e-16	3.77057e-16	Pdia4/Dnajc25/Ppig/Nudcd3/Calr/Suco/Prdx4/Aip/Nudc/Dnajb6/Pfdn2/B2m/Tcp1/Hspa5/Fkbp1a/Pdia3/Nktr/Fkbp4/Hspa9/Hspa4l/Dnajc5/Vbp1/Hspa8/Hspd1/Cct5/Grpel2/Cct6a/Cct7/Dnaja3/Sgta/Dnajb1/Tor1a/Cd74/Cct3/Grn/Hsp90b1/Dnajc3/Pdrg1/P3h1/Fkbp5/Ero1l/Ppih/Hspe1/Cct2/Cd74/Clu/Cct4/Pdcd5/Tbca/Dnaja1/Canx/Ppia/Cdc37/Hsph1/Dnajc1/Emc2/Clpx/Hsp90ab1/Pfdn6/Hsp90aa1/Hspa13/Suco/Tbcel/Emc1/Bag5/Tbce/Tor2a/Ero1lb/Pe…	112
GO:1903362	regulation of cellular protein catabolic process	173/6830	441/30878	2.66018e-16	5.49003e-14	4.55144e-14	Nub1/Lrp1/Rnf139/Ldlr/Psmf1/Commd1/Atraid/Taf1/Tmf1/Rnf217/Atp13a2/Csnk1a1/Usp19/Axin1/Ric1/Usp7/Usp19/Ptk2/Ube3a/Sdcbp/Atpif1/Xbp1/Psmd14/Tlk2/Araf/Prkaca/Alad/Gpx1/Gba/Furin/Gna12/Akt1/Ptk2/Cd81/Caml/Rnf19a/Dvl1/Efna1/Rad23a/Rad23b/Faf1/Usp25/Gabarapl2/Sumo2/Rpl23/Sumo1/Rack1/Smarcc1/Vcp/Derl3/Axin1/Gsk3a/Gclc/Rdx/Arih2/Sgta/Ubqln1/Dab2/Vps35/Apoe/Rnf40/Ube2g2/Psen2/Usp5/Csnk1d/Ctsc/F13b/Bag6/U…	173
GO:0008202	steroid metabolic process	190/6830	500/30878	4.14914e-16	8.33758e-14	6.91216e-14	Nr5a2/Fgfr4/Rorc/Fgl1/Lrp1/Apof/Apoc3/Dhcr7/Ldlr/Cyp1a2/Igf1/Gm4450/Igf1/Apob/Sf1/Akr1c19/Mttp/Hsd3b6/Slc27a2/Npc1/Rdh16/Ppargc1a/Comt/Apoa4/Sod1/Apoa2/Lcat/Gba/Gc/Hnf1a/Nfkb1/Hsd3b2/Lipc/Agtr1a/Scp2/Ephx2/G6pc/Por/Abca1/Stat5b/Prox1/Sts/Acadvl/Acadl/Rora/Hsd17b2/Hsd17b4/Pon1/Sult2a1/Cebpa/Fdft1/Hmgcs2/Ywhah/Ebp/Hsd17b3/Apoa1/Hmgcr/Fgfr4/Smpd1/Cyp2e1/Hsd17b12/Atp8b1/Nr5a2/Cyp2r1/Sqle/Dab2/Apoe/Sr…	190
GO:0055088	lipid homeostasis	114/6830	255/30878	7.66985e-16	1.41632e-13	1.17418e-13	Angptl8/Nr5a2/Gckr/Fgfr4/Apoc3/Ldlr/Mia2/Sec24a/Commd1/Mia2/Apob/Lyst/Mia2/Mlxipl/Mttp/Xbp1/Hpn/Npc1/Got1/Apoa4/Apoa2/Lcat/Abcb4/Asgr2/Lipc/Ephx2/G6pc/Abca1/Abcd1/Hnf4a/Rora/Cebpa/Sesn2/Fitm2/Apoa1/Fgfr4/Nr5a2/Acox3/Apoe/Srebf2/Sec24a/Raly/Lipg/Angptl3/Apoc2/Usf1/Cyp7b1/Nr1h4/Cyp39a1/Dgat1/Rbp1/Plscr3/Ncor1/Ncor1/Gck/Gck/Acaca/Med13/Adora1/Nr1h4/Nr1h2/Cyp7b1/Scarb1/Apoc4/Usf2/Abcg8/Pcsk9/Insig1/P…	114
GO:0033108	mitochondrial respiratory chain complex assembly	61/6830	104/30878	8.40655e-16	1.49285e-13	1.23762e-13	Ndufaf1/Ndufaf6/Ndufb6/Ndufaf5/Ndufs4/Ndufa11/Cox18/Ndufb11/Surf1/Tfam/Sdhaf3/Aars2/Timm21/Foxred1/Slc25a33/Ndufab1/Oxa1l/Samm50/Immp2l/Fastkd3/Sdhaf4/Sdhaf2/Ttc19/Acad9/Cox19/Sco2/Ndufa10/Ndufs5/Ndufa5/Ndufb2/Dmac1/Ndufc2/Ndufa2/Uqcrb/Ndufb5/Ndufb9/Uqcc2/Ndufa6/Ndufb3/Ndufb7/Cox16/Ndufaf7/Uqcc1/Bcs1l/Ndufaf4/Coa3/Ndufb8/Cox20/Dmac2/Ndufa9/Ndufs7/Ndufb10/Ndufa13/Ndufaf3/Aifm1/Uqcc3/Ndufs8/Ndufa3/…	61
GO:0034976	response to endoplasmic reticulum stress	157/6830	394/30878	1.26356e-15	2.17823e-13	1.80584e-13	Edem3/Atf6b/Fcgr2b/Sdf2/Bfar/Ubxn4/Stt3b/Rnf139/Pdia4/Syvn1/Tmem33/Man1b1/Ube2j2/Ep300/Edem3/Usp19/Sec16a/Eif2ak3/Atf6/Ube4a/Opa1/Aup1/Usp19/Map3k5/Xbp1/Rnf5/Cops5/Itpr1/Hspa5/Pik3r1/Pdia3/Ddit3/Usp25/Erp29/Sesn2/Nploc4/Ufm1/Ppp2cb/Ufd1/Casp3/Vcp/Ptpn2/Atf4/Ccdc47/Psmc6/Derl3/Edem3/Aup1/Faf2/Manf/Sgta/Ubqln1/Tor1a/Ptpn1/Ube2g2/Hsp90b1/Bag6/Dnajc3/Usp19/Creb3/Cebpb/Tmub2/Ero1l/Flot1/Bax/Clu/Trp53/…	157
GO:0036503	ERAD pathway	80/6830	157/30878	2.11959e-15	3.44366e-13	2.85492e-13	Edem3/Sdf2/Ubxn4/Stt3b/Rnf139/Syvn1/Man1b1/Ube2j2/Edem3/Usp19/Ube4a/Aup1/Usp19/Rnf5/Hspa5/Usp25/Nploc4/Ufd1/Vcp/Ccdc47/Psmc6/Derl3/Edem3/Aup1/Faf2/Sgta/Ubqln1/Tor1a/Ube2g2/Hsp90b1/Bag6/Usp19/Tmub2/Bcap31/Trim25/Uggt1/Ecpas/March6/Ankzf1/Erlin2/Jkamp/Edem2/Hspa13/Derl2/Tmem259/Os9/Tmem129/Ubac2/Rnf121/Ubqln1/Erlec1/Erlin1/Rnf185/Ubxn1/Derl1/Ubxn6/Selenos/Sec61b/Get4/H13/Dnajc10/Rnft1/Ube4b/Sdf2l1/…	80
GO:1903008	organelle disassembly	73/6830	139/30878	4.49201e-15	7.14604e-13	5.92433e-13	Ulk1/Hif1a/Vps13c/Ambra1/Mtif3/Dnm1l/Htt/Atpif1/Bnip3/Becn1/Gba/Gabarapl2/Vcp/Gsk3a/Fbxo7/Hdac6/Fbxo7/Usp30/Atg9a/Trp53/Parl/Vdac1/Cdc37/Eif2d/Kif5b/Sqstm1/Gbf1/Atg2a/Clec16a/Mfn2/Wipi2/Pelo/Atg2b/Klc1/Atg14/Stx5a/Optn/Gfm2/Wipi1/Gabarapl1/Mul1/Retreg1/Wdr45/Map1lc3a/Atg13/Cttn/Atg5/Atg3/Fis1/Cisd2/Denr/Map1lc3b/Atg12/Wdr45b/Smurf1/Fundc2/Mrrf/Atg7/Mcts1/Bnip3l/Hdac6/Spast/Hif1a/Zfand1/Cttn/Dnm1l…	73
GO:0005996	monosaccharide metabolic process	174/6830	457/30878	5.79713e-15	8.81402e-13	7.30715e-13	Myc/Khk/Gckr/Rorc/Fgl1/Hif1a/Enpp1/Ldha/H6pd/Fggy/Aldoa/Kat2b/Aldh5a1/Ep300/Zmpste24/Gapdh/Igf1/Ugt1a10/Igf1/Hectd4/Acacb/Arpp19/Sorbs1/Pcx/Insr/Onecut1/Gsto1/Man2b1/Man2b2/Gpi1/Pgk1/Pfkl/Gpd1/Tpi1/Car5a/Pik3r1/Mst1/Man2a1/Akt1/G6pc/Pik3ca/Acadm/Mapk14/Gfpt1/Igfbp3/Igfbp4/Hnf4a/Rora/Sesn2/Gulo/Ppp1ca/Ppp1cb/Pfkfb1/Ugt1a2/Cry1/Rbp4/Galt/Ptpn2/Atf4/Gclc/Xylb/Midn/Akt2/Crtc2/Ddb1/B4galt1/Bad/Foxk2/S…	174
GO:0031330	negative regulation of cellular catabolic process	173/6830	462/30878	3.98953e-14	5.44e-12	4.50997e-12	Zkscan3/Apoc3/Syncrip/Vegfa/Psmf1/Eif4g2/Ptpn3/Atraid/Taf1/Ddit4/Herc1/Acacb/Eif4g1/Usp19/Dhx9/Ric1/Vegfa/Usp7/Syncrip/Ctsa/Hnrnpd/Usp19/Ptk2/Sec22b/Sdcbp/Rnf5/Npc1/Tlk2/Ppargc1a/Axin2/Becn1/Alad/Cst3/Furin/Pabpc1/Akt1/Ptk2/Stat3/Caml/Efna1/Usp25/Gabarapl2/Rpl23/Elavl1/Mcl1/Smarcc1/Vegfa/Slirp/Derl3/Sgta/Vps35/Fez2/Secisbp2/Mapkapk2/Ube2g2/Psen2/Hmox1/Dap/Hp/Ybx1/Foxk2/F13b/Bag6/Acacb/Usp19/Usp30…	173
GO:0006733	oxidoreduction coenzyme metabolic process	124/6830	300/30878	5.4596e-14	6.94825e-12	5.76035e-12	Myc/Khk/Jmjd8/Coq10b/Hif1a/Ldha/Coq10a/H6pd/Kynu/Dhtkd1/Aldoa/Ddit4/Coq4/Gapdh/Igf1/Igf1/Pklr/Mlxipl/Insr/Dld/Ppargc1a/Idh1/Gpi1/Mdh2/Pgk1/Pfkl/Gpd1/Mdh1/Bpgm/Tpi1/Tkt/Stat3/Fmo1/Idh2/Nadk/Coq7/Prdx5/Hmgcr/Vcp/Galt/Pdss2/Cyb5r4/Idh3g/Idh3g/Pgam1/Foxk2/Aldob/Pdha1/Nadk/Mpc1/Nmnat1/Hsd11b1/Igf1/Ppara/Mif/Eif6/Fdx1/Trp53/Eno1/Aldoa/Ncor1/Ncor1/Gck/Gck/Ogdh/Coq8a/Fdxr/Gpd2/Coq2/Nadsyn1/Haao/Mtch2/Pdh…	124
GO:0006605	protein targeting	159/6830	419/30878	1.17399e-13	1.32511e-11	1.09856e-11	Pard3/Rab3ip/Vps13c/Ywhab/Ywhaq/Mipep/Ywhag/Pex10/Nedd4/Erbin/Erbin/Erbin/Srp72/Aip/Pex5/Scarb2/Atpif1/Gosr2/Itgb1bp1/Timm44/Ap3d1/Asna1/Syngr2/Srp54a/Srp14/Hspa5/Gdi1/Zdhhc9/Sec61a1/Hspa8/Hspd1/Ywhaz/Vamp7/Pex7/Nucb1/Grpel2/Gsk3a/Timm21/Sgta/Akt2/Fbxo7/Fbxo7/Pex3/M6pr/Actr3/Hgs/Rab7/Prnp/Tram1/Ssr3/Tomm20/Cdk5/Timm17b/Rhod/Pmm2/Pmm1/Timm17a/Pdcd5/Pex1/Srp9/Vps13a/Inpp5k/Rtp3/Ywhae/Parl/Zdhhc20/A…	159
GO:0006403	RNA localization	121/6830	293/30878	1.18003e-13	1.32511e-11	1.09856e-11	Hsf1/Nup98/Xpot/Nup98/Sarnp/Terf2/Rbm26/Nup153/Setd2/Ythdc1/Dhx9/Htt/Alyref/Hnrnpa2b1/Tcp1/Fbl/Hhex/Hnrnpa1/Magoh/Ran/Rps15/Eif5a/Srsf3/Hnrnpa3/Srsf7/Exosc2/Alkbh5/Khsrp/Sidt2/Pom121/G3bp2/Znhit6/Abce1/Stau1/Zc3h11a/Stau1/Ncbp1/Tomm20/Flot1/G3bp2/Cct2/Eif6/Tst/Ssb/Cct4/Hnrnpa1/Hnrnpa3/Nup88/Akap8l/Rbm27/Npm1/A1cf/Khdrbs1/Ddx19a/Supt6/Nop58/Ltv1/Cpsf6/Xpo1/Lrpprc/Srsf1/Nup98/Rbm15b/Nup188/Thoc7/Sd…	121
GO:0007030	Golgi organization	104/6830	240/30878	1.6382e-13	1.76188e-11	1.46066e-11	Prmt5/Gak/Arhgef7/Syne1/Trappc8/Plekhm2/Tmed2/Tmed1/Trappc11/Tmed7/Dnajc28/Csnk1a1/Sec16a/Akap9/Dnm2/Htt/Arfgef1/Zw10/Vamp4/Dnm2/Lman2l/Nploc4/Cdc42/Mapk1/Ywhaz/Ubxn2b/Tbc1d20/Rab33b/Rab30/Rab2a/Rab1a/Bcas3/Atp8b1/Arl1/Pi4k2a/Gorasp1/Csnk1d/Trappc12/Cog7/Vps51/Surf4/Mapk3/Cltc/Trappc8/Gbf1/Gcc2/Atl2/Tmed9/Csnk1a1/Syne1/Akap9/Tmed3/Cog4/Camsap3/Usp6nl/Rbsn/Pde4dip/Fbxw8/Hook1/Csnk1a1/Pi4k2b/Dym/Ba…	104
GO:0007033	vacuole organization	114/6830	274/30878	3.29097e-13	3.2636e-11	2.70564e-11	Ulk1/Zkscan3/Rab3gap1/Trappc8/Ambra1/Cln5/Aktip/Atp13a2/Rab3gap2/Vps16/Lyst/Irgm1/Sec22b/Rnf5/Becn1/Tpp1/Gba/Acp2/Man2a1/Abca1/Gabarapl2/Hspa8/Gaa/Arf1/Ubxn2b/Rab33b/Rab1b/Rab1a/Atg16l1/Vps4b/Ubqln1/Rab20/Vps35/Hexb/Fez2/Grn/Spg11/Trp53inp1/Psen1/Atg9a/Rab7/Rab14/Anxa2/Cln8/Atg4a/Vps41/Ift20/Cln3/Pik3c2a/Gnptab/Trappc8/Atg2a/Pik3c3/Mfn2/Rab3gap1/Wipi2/Tmem106b/Atg2b/Atg4b/Mfsd8/Hook1/Idua/Rab3gap…	114
GO:0006575	cellular modified amino acid metabolic process	112/6830	270/30878	6.68602e-13	6.22616e-11	5.16171e-11	Hagh/Gstz1/Gstm4/Mgst2/Glo1/Serinc1/Aldh5a1/Pcmt1/Eif2ak3/Hagh/Prdx4/Hpn/Bhmt/Gamt/Idh1/Sod1/Gstm1/Gpx1/Gsta1/Gstm2/Gstp1/Gsta4/Lipc/Gsta3/Acadm/Gsr/Crat/Fpgs/Gstm5/Shmt1/Acadl/Kyat1/Gclc/Gm4737/Mthfd1/Sardh/Aldh9a1/Gch1/Pipox/Ass1/Crym/Sod2/Gclm/Ero1l/Mgst1/Gss/Ctns/Dhfr/Slc22a5/P4ha2/Nfe2l2/Reln/Gstt2/Pemt/Gart/Cpt1a/Ahcyl1/Carnmt1/Egln2/Serinc5/Chdh/Oplah/Serinc2/Aldh1l1/Ero1lb/Gstp3/Cth/Bhmt2…	112
GO:0010506	regulation of autophagy	158/6830	424/30878	7.92251e-13	7.2887e-11	6.04261e-11	Ulk1/Hif1a/Zkscan3/Rab3gap1/Eif4g2/Vps13c/Tbk1/Ambra1/Zmpste24/Dnm1l/Sesn1/Herc1/Atp13a2/Eif4g1/Rab3gap2/Ctsa/Tlr2/Htt/Iigp1/Irgm1/Ptk2/Sec22b/Atpif1/Xbp1/Rnf5/Npc1/Bnip3/Supt5/Becn1/Gba/Akt1/Ptk2/Rab12/Ddit3/Stat3/Usp10/Sesn2/Rock1/Mcl1/Rab8a/Rab1b/Gsk3a/Plekhf1/Atg16l1/Ubqln1/Fez2/Rmc1/Hmox1/Dap/Trim21/Fbxo7/Foxk2/Wdr41/Hdac6/Fbxo7/Kat5/Dapk1/Rmc1/Usp30/Trp53inp1/Lepr/Nod1/Sptlc2/Plk2/Trp53/Gsk…	158
GO:0045454	cell redox homeostasis	52/6830	93/30878	1.49769e-12	1.29959e-10	1.07741e-10	Pdia4/Nhlrc2/Krit1/Dld/Prdx4/Txn1/Gpx1/Prdx3/Pdia3/Ddit3/Prdx1/Gsr/Selenot/Txn2/Prdx5/Tmx4/Txndc5/Gclc/Glrx/Glrx2/Ero1l/Apex1/Nfe2l2/Prdx2/Txndc15/Dnajc16/Egln2/Glrx5/Qsox1/Ptges2/Tmx3/Txnl1/Txndc11/Ero1lb/Tmx1/Sco2/Sh3bgrl3/Pdia5/Pdia6/Selenos/Txndc9/Glrx3/Txndc12/Erp44/Tmx2/Dnajc10/Txnrd2/Txnrd1/Pdia4/Gclc/Txnrd3/Glrx2	52
GO:0045727	positive regulation of translation	90/6830	207/30878	5.43019e-12	4.55658e-10	3.77758e-10	Fxr1/Eif4g2/Rxra/Prr16/Mief1/Ep300/Larp4/Dhx9/Hnrnpd/Eif3d/Eef2/Ythdf1/Polr2g/Mapk1/Eif5a/Elavl1/Tarbp2/Ddx3x/Secisbp2/Cnbp/Dnajc3/Trmt10c/Eif3e/Cnbp/Tarbp2/Rpl26/Cdk4/Eif6/Rcc1l/Rps3a1/Rpl5/Vim/Npm1/Hnrnpd/Khdrbs1/Fxr1/Mapk3/Larp4b/Fxr2/Rps9/Poldip3/Mrps27/Rps6kb1/Fastkd3/Cdk5rap1/Ythdf3/Mettl3/Eif2b5/Rmnd1/Nat10/Otud6b/Hnrnpl/Eif3c/C1qbp/Mpv17l2/Eif4a3/Trub2/Ythdf2/Fastkd2/Ptbp1/Ngrn/Usp16/Nck1…	90
GO:1902653	secondary alcohol biosynthetic process	39/6830	64/30878	2.47729e-11	1.85457e-09	1.53751e-09	Dhcr7/Apob/Apoa4/Sod1/Scp2/Por/Fdft1/Hmgcs2/Ebp/Apoa1/Hmgcr/Apoe/Lbr/Mvd/Fdps/Scap/Tm7sf2/Erlin2/Insig1/Lss/Prkaa2/Hmgcr/Apoa5/Hmgcs1/Cyp51/Dhcr24/Ces1d/Insig2/Erlin1/Pex2/Sec14l2/Pmvk/Cyb5r3/Npc1l1/Erg28/Mvk/Srebf1/Dhcr7/Nsdhl	39
GO:0016574	histone ubiquitination	43/6830	75/30878	4.12316e-11	2.94248e-09	2.43942e-09	Huwe1/Atxn7l3/Ube2b/Ube2n/Kdm1a/Rnf168/Ubr5/Kdm2a/Wdr70/Trip12/Ring1/Pcgf2/Bmi1/Ddb1/Rnf40/Ube2a/Dtx3l/Pcgf5/Ubr2/Huwe1/Ube2e1/Rnf20/Usp22/Skp1a/Leo1/Ctr9/Trim37/Ubr2/Kdm1a/Huwe1/Ubr5/Rnf168/Rybp/Bcor/Paf1/Rnf8/Wac/Cdk9/Pcgf6/Rnf2/Kdm2a/Suz12/Cul4b	43
GO:0015931	nucleobase-containing compound transport	121/6830	316/30878	4.88185e-11	3.38889e-09	2.80952e-09	Hsf1/Nup98/Xpot/Slc35d1/Nup98/Sarnp/Terf2/Rbm26/Nup153/Setd2/Ythdc1/Dhx9/Htt/Alyref/Slc25a17/Hnrnpa2b1/Slc28a2/Gjb1/Hhex/Hnrnpa1/Magoh/Ran/Rps15/Eif5a/Srsf3/Slc35b1/Hnrnpa3/Srsf7/Slc35b2/Alkbh5/Slc25a33/Khsrp/Sidt2/Pom121/G3bp2/Abce1/Stau1/Zc3h11a/Stau1/Ncbp1/Tomm20/Flot1/G3bp2/Eif6/Tst/Ssb/Hnrnpa1/Hnrnpa3/Nup88/Akap8l/Rbm27/Npm1/Adora1/Khdrbs1/Ripk1/Slc35a1/Ddx19a/Supt6/Slc25a23/Ltv1/Cpsf6/Xpo1/…	121
GO:0034250	positive regulation of cellular amide metabolic process	101/6830	250/30878	5.53237e-11	3.80587e-09	3.15521e-09	Fxr1/Eif4g2/Rxra/Prr16/Mief1/Ep300/Larp4/Dhx9/Eif2ak3/Hnrnpd/Eif3d/Efna1/Eef2/Ythdf1/Polr2g/Mapk1/Eif5a/Elavl1/Casp3/Tarbp2/Gsk3a/Gsap/Picalm/Ddx3x/Secisbp2/Sphk2/Cnbp/Dnajc3/Trmt10c/Eif3e/Cnbp/Tarbp2/Rpl26/Cdk4/Eif6/Rcc1l/Clu/Rps3a1/Picalm/Rpl5/Vim/Npm1/Hnrnpd/Khdrbs1/Nfe2l2/Fxr1/Mapk3/Larp4b/Fxr2/Rps9/Poldip3/Mrps27/Rps6kb1/Fastkd3/Cdk5rap1/Ythdf3/Mettl3/Eif2b5/Rmnd1/Nat10/Otud6b/Hnrnpl/Eif3c/C…	101
GO:0035966	response to topologically incorrect protein	89/6830	212/30878	6.93633e-11	4.60572e-09	3.81831e-09	Hsf1/Edem3/Atf6b/Ube2w/Sdf2/Bfar/Ubxn4/Stt3b/Syvn1/Tmem33/Upf2/Ube2j2/Ep300/Edem3/Eif2ak3/Atf6/Xbp1/Rnf5/Cops5/Hspa5/Pik3r1/Ddit3/Hspa9/Hspa4l/Hspa8/Hspd1/Ufd1/Vcp/Ptpn2/Atf4/Derl3/Edem3/Faf2/Manf/Tor1a/Ptpn1/Rnf126/Bag6/Dnajc3/Hdac6/Creb3/Ero1l/Bax/Clu/Nfe2l2/Hsph1/Uggt1/Mfn2/Ankzf1/Hsp90aa1/F12/Vapb/Jkamp/Edem2/Hspa13/Derl2/Tmem129/Optn/Rnf121/Creb3l3/Rnf185/Derl1/Cdk5rap3/Hspa14/Nck1/Selenos/T…	89
GO:0043543	protein acylation	143/6830	395/30878	1.04374e-10	6.78664e-09	5.62638e-09	Hdac2/Pole3/Crebbp/Nmt2/Kansl3/Hcfc1/Taf1/Naa25/Kat2b/Ep300/Taok1/Zmpste24/Trrap/Crebbp/Dld/Clock/Xbp1/Bloc1s1/Brd7/Ctbp1/Mdh2/Glul/Hnf1a/Pcgf2/Por/Ppm1a/Kmt2a/Zdhhc9/Naa20/Ncoa1/Ldb1/Bmi1/Ruvbl2/Crtc2/Ruvbl1/Sphk2/Smarcb1/Epc1/Bag6/Nat9/Brd4/Arntl/Nmt1/Kat5/Gtf2b/Tgfb1/Naa80/Naa10/Actl6a/Wbp2/Ppm1b/Morf4l1/Hdac1/Gsk3b/Hint2/Kat7/Setd5/Zdhhc20/Sin3a/Ogdh/Mapk3/Esco1/Msl2/Kat2a/Msl1/Naa50/Naa35/Ja…	143
GO:0048524	positive regulation of viral process	71/6830	157/30878	1.04875e-10	6.78664e-09	5.62638e-09	Nucks1/Nr5a2/Snw1/Ep300/Dhx9/Pcx/Hpn/Trim30a/Pabpc1/Ceacam1/Chd1/Rad23a/Hspa8/Tarbp2/Tbc1d20/Nr5a2/Pde12/Vps4b/Ddx3x/Apoe/Ddb1/Cd74/Trim21/Tsg101/Smarcb1/Adar/Stau1/Gtf2b/Tarbp2/Stau1/Rab7/Ppih/Kpna2/Anxa2/Cnot7/Cfl1/Cd74/Ppia/Pfn1/Top2b/Larp1/Ctdp1/Nucks1/Kpna6/Vapb/Chmp2b/Mdfic/Hacd3/Vps4a/Taf11/Zfp639/Trim11/Chmp3/Ppid/Chmp4b/Chmp2a/Ppib/Ppie/Vapa/Dhx9/Smarca4/Fmr1/Hpn/Stom/Smc3/Srpk1/Fmr1/Pkn…	71
GO:1905037	autophagosome organization	71/6830	158/30878	1.49417e-10	9.5878e-09	7.94864e-09	Ulk1/Rab3gap1/Trappc8/Ambra1/Atp13a2/Rab3gap2/Irgm1/Sec22b/Rnf5/Becn1/Gba/Gabarapl2/Ubxn2b/Rab33b/Rab1b/Rab1a/Atg16l1/Ubqln1/Fez2/Trp53inp1/Psen1/Atg9a/Rab7/Atg4a/Ift20/Pik3c2a/Trappc8/Atg2a/Pik3c3/Mfn2/Rab3gap1/Wipi2/Atg2b/Atg4b/Rab3gap2/Scfd1/Phf23/Atg16l1/Atg14/Trp53inp2/Tmem41b/Ubqln1/Wipi1/Gabarapl1/Wdr45/Map1lc3a/Pip4k2c/Atg13/Atg5/Vmp1/Atg3/Map1lc3b/Emc6/Atg12/Wdr45b/Atp13a2/Smurf1/Nsfl1c/…	71
GO:1905897	regulation of response to endoplasmic reticulum stress	64/6830	137/30878	1.60033e-10	1.00992e-08	8.37264e-09	Atf6b/Fcgr2b/Bfar/Syvn1/Tmem33/Usp19/Eif2ak3/Atf6/Opa1/Usp19/Xbp1/Cops5/Pik3r1/Usp25/Erp29/Ptpn2/Derl3/Manf/Sgta/Ubqln1/Ptpn1/Ube2g2/Bag6/Dnajc3/Usp19/Creb3/Bax/Clu/Bcap31/Spop/Ppp1r15b/Edem2/Derl2/Tmem259/Os9/Ubac2/Ubqln1/Erlec1/Rnf185/Ubxn1/Park7/Nck1/Selenos/Txndc12/Tmem33/Tmbim6/Rnft1/Ern1/Grina/Ube2j1/Hyou1/Usp14/Serinc3/Ubqln2/Bag6/Bag6/Opa1/Bcl2l1/Crebrf/Ikbkg/Atf6b/Sirt1/Sgta/Edem1	64
GO:0061912	selective autophagy	42/6830	75/30878	1.92762e-10	1.2065e-08	1.00023e-08	Ulk1/Vps13c/Tbk1/Ambra1/Tlr2/Htt/Becn1/Sesn2/Atg16l1/Ubqln1/Hdac6/Usp30/Rab7/Nod1/Sptlc2/Lgals8/Trp53/Cdc37/Mapk3/Sqstm1/Wdr81/Clec16a/Mfn2/Wipi2/Atg16l1/Stbd1/Atg14/Optn/Ubqln1/Retreg1/Atg13/Atg5/Smurf1/Hspb8/Bag3/Hdac6/Wdfy3/Rb1cc1/Vps13d/Htra2/Adrb2/Lgals8	42
GO:0006805	xenobiotic metabolic process	73/6830	166/30878	2.79997e-10	1.69687e-08	1.40677e-08	Cyp2d26/Rorc/Gstm4/Cyp2a22/Cyp1a2/Ugt1a10/Cyp2c23/Aip/Gsto1/Cyp2j6/Cyp2b19/Gstm1/Cyp2d9/Gsta1/Gstm2/Gstp1/Cyp2d10/Cyp2d11/Gsta4/Gsta3/Ahr/Cyp2f2/Acsl1/Stat5b/Cryz/Gstm5/Hnf4a/Rora/Cyp2a12/Cyp2c39/Cdo1/Ugt1a2/Cyp2e1/Nr1i2/Cyp2r1/Cyp2c29/Acaa1b/Cyp2j13/Ghr/Stat5a/Akr1c13/Pon3/Ugt1a1/Cyp2c29/Ugt1a10/Nceh1/Cyp2d12/Fmo2/Ugt2b1/Gstp3/Sult1a1/Cyp2c70/As3mt/Baat/Cyp2a5/Cyp2c65/Cyp2u1/Cyp2c55/Cyp2c37/Csad…	73
GO:0031396	regulation of protein ubiquitination	128/6830	349/30878	3.74527e-10	2.23429e-08	1.85231e-08	Arrdc4/Rnf111/Huwe1/Commd1/Ube2n/Kdm1a/Taf1/Bcl10/Dnm1l/Ubr5/Axin1/Fgfr3/Kdm2a/Mta1/Wdr70/Trip12/Ndfip2/Ube3a/Abl1/Pdcd6/Hspa5/U2af2/Fkbp1a/Plaa/Sept4/Akt1/Caml/Chp1/Rpl23/Cry1/Axin1/Gsk3a/Gclc/Dnaja3/Ubqln1/Rnf40/Psen2/Ube2d1/Dtx3l/Rassf1/Hdac3/Psen1/Ndfip2/Isg15/Rps7/Huwe1/Cdk5/Ube2l3/Rps2/Rpl5/Rnf20/Mapk9/Dnaja1/Npm1/Peli1/Rps3/Xiap/Fgfr3/Ctr9/Birc2/N4bp1/Cdc14b/Gnl3l/Kdm1a/Hsp90ab1/Huwe1/Arrd…	128
GO:0051168	nuclear export	93/6830	231/30878	3.88772e-10	2.28359e-08	1.89318e-08	Nup98/Xpot/Emd/Calr/Nup98/Sarnp/Rbm26/Nup153/Setd2/Ythdc1/Dhx9/Hnrnpa2b1/Prkaca/Txn1/Ptpn11/Hspa9/Hhex/Ppm1a/Chp1/Nutf2/Ran/Rps15/Eif5a/Srsf3/Alkbh5/Adar/Abce1/Zc3h11a/Lsg1/Hdac3/Tgfb1/Ncbp1/Cdk5/Eif6/Ssb/Gsk3b/Nup88/Akap8l/Rbm27/Npm1/Ywhae/Khdrbs1/Gas6/Supt6/Ltv1/Cpsf6/Xpo1/Ranbp3l/Nup98/Rbm15b/Thoc7/Ahcyl1/Sdad1/Pcid2/Poldip3/Rbm22/Iws1/Rae1/Nemf/Pabpn1/Stradb/Thoc1/Nup85/Ddx39/Thoc3/Chchd4/Fyt…	93
GO:0006354	DNA-templated transcription, elongation	53/6830	107/30878	4.09716e-10	2.38824e-08	1.97994e-08	Zfp326/Adrm1/Wdr61/Rtf1/Ubtf/Ubtf/Rnf168/Setd2/Axin1/Supt16/Ell/Supt5/Polr2i/Elob/Supt4a/Ldb1/Eloc/Cdk12/Axin1/Gtf2f1/Dab2/Ccnk/Brd4/Nelfe/Gtf2f2/Elof1/Eapp/Tefm/Leo1/Ctr9/Supt6/Ccnt2/Rnf168/Pcid2/Zmynd11/Nelfb/Eloa/Paf1/Gtf2h5/Thoc1/Rnf8/Ccar2/Hnrnpu/Recql5/Nelfcd/Cdk9/Brd4/Adrm1/Ddx39b/Cdk13/Supt16/Brd4/Map2k1	53
GO:0019058	viral life cycle	124/6830	338/30878	6.85394e-10	3.93509e-08	3.26233e-08	Nucks1/Nr5a2/Eps15/Vamp8/Pi4ka/Chmp6/Resf1/Setdb1/Zc3hav1/Lamtor5/Vps16/Pcx/Npc1/Banf1/Ctsb/Gsn/Trim30a/Pabpc1/Ceacam1/Itgav/Prox1/Rad23a/Ddx6/Pcbp1/Hspa8/Tarbp2/Vcp/Tbc1d20/Rab1a/Nr5a2/Atg16l1/Pde12/Vps4b/Ddx3x/Pcbp2/Apoe/Mphosph8/Ddb1/Grk2/Ccnk/Cd74/Trim21/Tsg101/Smarcb1/Adar/Stau1/Tarbp2/Stau1/Rab7/Isg15/Isg20/Ppih/Apcs/Kpna2/Anxa2/Cnot7/Cd74/Trim28/Inpp5k/Ppia/Trim25/Gas6/Pcbp2/Top2b/Tasor/Mo…	124
GO:0010906	regulation of glucose metabolic process	92/6830	230/30878	7.17192e-10	4.08692e-08	3.38821e-08	Khk/Gckr/Rorc/Fgl1/Hif1a/Enpp1/Kat2b/Ep300/Zmpste24/Igf1/Igf1/Acacb/Arpp19/Sorbs1/Insr/Mst1/Akt1/Acadm/Gfpt1/Igfbp3/Igfbp4/Hnf4a/Rora/Sesn2/Ppp1ca/Ppp1cb/Pfkfb1/Cry1/Ptpn2/Midn/Akt2/Ddb1/Bad/Foxk2/Acacb/Gcgr/Lepr/Dusp12/Maea/Igf1/Adipor1/Ppara/Pdk4/Trp53/Inpp5k/Gck/Gck/Dyrk2/Gcgr/Rgn/Ppp4r3a/Kat2a/Cox11/Ppp1r3b/Akt2/Ogt/Pgp/Slc35b4/Gpld1/Epm2aip1/Fam3c/Gckr/Ppp4r3b/Mlycd/Adra1b/Dgat2/Ranbp2/Pdk2/…	92
GO:0046390	ribose phosphate biosynthetic process	143/6830	405/30878	7.54833e-10	4.23817e-08	3.5136e-08	Myc/Gcdh/Khk/Jmjd8/Cmpk1/Hif1a/Dhtkd1/Aldoa/Prpsap1/Gmps/Ddit4/Adss/Gapdh/Igf1/Acot7/Igf1/Acacb/Adcy9/Guk1/Pklr/Mlxipl/Insr/Dld/Ppargc1a/Papss2/Gpi1/Aprt/Pgk1/Pfkl/Gpd1/Bpgm/Tpi1/Tkt/Acsl1/Stat3/Adsl/Atp5j2/Atp5g2/Atp5b/Dnajc30/Ctps/Atp5j/Vcp/Galt/Atp5a1/Atp5g3/Pank2/Pgam1/Sphk2/Impdh2/Pid1/Acsl5/Foxk2/Atp5c1/Aldob/Pdha1/Acacb/Tgfb1/Mpc1/Atp5d/Igf1/Ppara/Pank1/Pdk4/Umps/Mif/Eif6/Trp53/Eno1/Aldoa/…	143
GO:0042157	lipoprotein metabolic process	81/6830	195/30878	8.91786e-10	4.89905e-08	4.06149e-08	Pigx/Angptl8/Apoc3/Rab3gap1/Ldlr/Nmt2/Pigp/Apob/Rab3gap2/Mttp/Dpm1/Apoa4/Apoa2/Glul/Lcat/Gba/Abca1/Itgav/Ppm1a/Zdhhc9/Lypla1/Apoa1/Pigu/Atg16l1/Pigq/Pgap2/Apoe/Lipg/Lyplal1/Nmt1/Pigs/Ppara/Ppm1b/Pigh/Zdhhc20/Pemt/Pik3c3/Abhd17b/Pigv/Rab3gap1/Abhd13/Wipi2/Pcsk9/Mppe1/Rab3gap2/Pigz/Pigt/Atg16l1/Apoa5/Zdhhc1/Notum/Zdhhc3/Wipi1/Abhd17c/Zdhhc5/Wdr45/Golga7/Zdhhc7/Atg5/Abhd17a/Abhd12/Ppm1b/Zdhhc6/Atg12…	81
GO:0000045	autophagosome assembly	67/6830	151/30878	9.3725e-10	5.11203e-08	4.23806e-08	Ulk1/Rab3gap1/Trappc8/Ambra1/Rab3gap2/Irgm1/Sec22b/Rnf5/Becn1/Gabarapl2/Ubxn2b/Rab33b/Rab1b/Rab1a/Atg16l1/Ubqln1/Fez2/Trp53inp1/Psen1/Atg9a/Rab7/Atg4a/Ift20/Trappc8/Atg2a/Pik3c3/Mfn2/Rab3gap1/Wipi2/Atg2b/Atg4b/Rab3gap2/Scfd1/Phf23/Atg16l1/Atg14/Trp53inp2/Tmem41b/Ubqln1/Wipi1/Gabarapl1/Wdr45/Map1lc3a/Pip4k2c/Atg13/Atg5/Vmp1/Atg3/Map1lc3b/Emc6/Atg12/Wdr45b/Smurf1/Nsfl1c/Chmp4b/Atg101/Atg7/Stx12/Sh3…	67
GO:0017038	protein import	127/6830	354/30878	2.15101e-09	1.10981e-07	9.2007e-08	Gckr/Nup98/Ranbp6/Pex10/Nup98/Ppp3ca/Tnpo2/Fam53a/Ubr5/Nup153/Arhgef5/Akap1/Pex5/Xbp1/Timm44/Pik3r1/Akt1/Stat3/Mapk14/Lmna/Chp1/Nutf2/Ran/Hspa8/Hspd1/Mapk1/Ppp2ca/Kpnb1/Pex7/Jup/Grpel2/Timm21/Apoe/Pom121/Cd36/Adar/Arntl/Pex3/Ing1/Hdac3/Tgfb1/Agt/Psen1/Phb2/Tomm20/Snx33/Kpna2/Kpna3/Tardbp/Cfl1/Timm17b/Timm17a/Clu/Trp53/Pdcd5/Hnrnpm/Pex1/Trim28/Nup88/Kpna1/Ei24/Zpr1/Ppp3r1/Nup98/Nup188/Dnajc15/Ipo8…	127
GO:0034249	negative regulation of cellular amide metabolic process	106/6830	284/30878	3.89661e-09	1.91965e-07	1.59146e-07	Fxr1/Rnf139/Syncrip/Paip2b/Cnot1/Calr/Cnot1/Gapdh/Caprin2/Igf1/Igf1/Eif4g1/Eif2ak3/Syncrip/Ctsa/Eif4e2/Samd4b/Hnrnpd/Ncl/Stat3/Shmt1/Rida/Sesn2/Rack1/Rock1/Grb7/Dapk3/Eif4e2/Ang/Patl1/Btg2/Eif4e/Ddx3x/Apoe/Khsrp/Rara/Eif4ebp2/Tnrc6a/Dapk1/Prnp/Igf1/Cnot7/Dhfr/Eif6/Clu/Srp9/Rpl13a/Rps3/Hnrnpd/Caprin1/Eif4ebp1/Tob1/Fxr1/Fxr2/Gigyf2/Cnot1/Larp1/Eif2s1/Cpeb4/Eif4ebp3/Ireb2/Fto/Cnot10/Ythdf3/Mettl3/Cn…	106
GO:0071166	ribonucleoprotein complex localization	49/6830	101/30878	4.49051e-09	2.18404e-07	1.81065e-07	Xpot/Sarnp/Setd2/Ythdc1/Hnrnpa2b1/Hhex/Ran/Rps15/Eif5a/Srsf3/Alkbh5/Abce1/Zc3h11a/Ncbp1/Eif6/Ssb/Nup88/Akap8l/Npm1/Supt6/Ltv1/Xpo1/Rbm15b/Thoc7/Sdad1/Pcid2/Poldip3/Iws1/Rae1/Prpf31/Pabpn1/Thoc1/Nup85/Ddx39/Thoc3/Fyttd1/Nxf1/Nmd3/Riok2/Rrs1/Akap8l/Polr2d/Npm1/Eny2/Mcm3ap/Ddx39b/Nxf1/Thoc2/Tpr	49
GO:0016241	regulation of macroautophagy	75/6830	182/30878	5.57991e-09	2.67976e-07	2.22162e-07	Ulk1/Hif1a/Rab3gap1/Vps13c/Tbk1/Sesn1/Atp13a2/Rab3gap2/Tlr2/Htt/Irgm1/Sec22b/Rnf5/Npc1/Bnip3/Supt5/Becn1/Rab12/Sesn2/Rab1b/Ubqln1/Fez2/Hmox1/Hdac6/Usp30/Nod1/Sptlc2/Trp53/Ift20/Cdc37/Pafah1b2/Mapk3/Larp1/Scoc/Tsc2/Clec16a/Mfn2/Rab3gap1/Rab3gap2/Qsox1/Scfd1/Prkaa2/Phf23/Optn/Ubqln1/Kdr/Fyco1/Poldip2/Pip4k2c/Map3k7/Wac/Ubqln4/Atp13a2/Smurf1/Chmp4b/Gnai3/Sh3glb1/Hspb8/Mtor/Bag3/Ubqln2/Nprl2/Ehmt2/Bn…	75
GO:0042594	response to starvation	104/6830	279/30878	5.88596e-09	2.79189e-07	2.31458e-07	Ulk1/Szt2/Rptor/Rrp8/Sesn1/Mars/Eif2ak3/Sik2/Map3k5/Xbp1/Comt/Becn1/Glul/Gba/Hspa5/Foxa3/Ddit3/Acadm/Sesn2/Gabarapl2/Mapk1/Atf4/Bcas3/Srebf2/Mybbp1a/Stk24/Dap/Foxk2/Tnrc6a/Gcn1/Gcgr/Eif2b1/Pdk4/Dsc2/Alb/Trp53/Gck/Gck/Nfe2l2/Eif4ebp1/Asns/Pik3c2a/Gas6/Gcgr/Mapk3/Fnip1/Ripor1/Mars/Pik3c3/Larp1/Eif2s1/Slc39a4/Fbxo22/Dnajc15/Cpeb4/Lars/Clec16a/Wipi2/Pcsk9/Rraga/Atg4b/Eif2a/Prkaa2/Bmt2/Atg14/Wdr24/Gas…	104
GO:0070972	protein localization to endoplasmic reticulum	46/6830	93/30878	6.068e-09	2.84266e-07	2.35667e-07	Rab3gap1/Sec16a/Rab3gap2/Srp72/Asna1/Srp54a/Srp14/Hspa5/Sec61a1/Sgta/Ankrd13c/Rab10/Tram1/Ssr3/Tapt1/Bcap29/Pmm2/Pmm1/Srp9/Bcap31/Gbf1/Spcs3/Rab3gap1/Ddrgk1/Insig1/Mia3/Srp68/Rab3gap2/Sec62/Os9/Ubac2/Kdelr3/Sec63/Zfand2b/Sec16b/Kdelr1/Kdelr2/Sec61b/Rer1/Spcs2/Srp19/Chmp4b/Spcs1/Srpr/Vapa/Sgta	46
GO:0046916	cellular transition metal ion homeostasis	64/6830	149/30878	1.05451e-08	4.68155e-07	3.88118e-07	Myc/Hif1a/Slc39a14/Alas2/Commd1/Atp13a2/Atox1/Ap3d1/Mt1/Sod1/Fth1/Lcn2/Atp6v0a2/Aco1/Slc11a2/Atp6v1a/Atp6v0d1/Arf1/Atp6ap1/Hmox1/Slc30a1/Prnp/Tfrc/Atp6v1g1/Aplp2/Abcb7/Cp/Aplp2/Aplp2/Mon1a/Slc39a14/Slc39a4/Hjv/Ireb2/Ttc7/Cox19/Slc31a1/Scara5/Ndfip1/Slc30a5/Sco2/Ccdc115/Slc39a8/Hpx/Egln1/Trf/Glrx3/Atp13a2/Iscu/Slc39a5/Slc40a1/Ccdc22/Slc30a7/Tfr2/Nubp1/Slc39a7/Hif1a/Atp7b/Atp2c1/Ncoa4/Cp/Smad4/Ncoa…	64
GO:0019080	viral gene expression	53/6830	116/30878	1.50153e-08	6.26539e-07	5.19424e-07	Nucks1/Snw1/Ep300/Dhx9/Hpn/Eif3d/Eif3a/Chd1/Tarbp2/Trim14/Psmc3/Pcbp2/Trim21/Eif3f/Smarcb1/Gtf2b/Tarbp2/Usf1/Eif3g/Tardbp/Ssb/Hdac1/Inpp5k/Ccl4/Pfn1/Eif2d/Pcbp2/Ccnt2/Ctdp1/Nucks1/Tardbp/Mdfic/Eif3b/Eif3l/Ptbp1/Taf11/Zfp639/Trim8/Trim11/Denr/Ifitm3/Mcts1/Dhx9/Smarca4/Hpn/Zfp36/Ccl5/Mon1b/Ptbp1/Ptbp1/Eif3f/Trim27/Trim31	53
GO:0044262	cellular carbohydrate metabolic process	164/6830	499/30878	1.67878e-08	6.83125e-07	5.66336e-07	Khk/Gckr/Manba/Rorc/Abcg2/Fgl1/Hif1a/Enpp1/Neu2/Fggy/Gk/Kat2b/Ep300/Ddit4/Zmpste24/Igf1/Igf1/Acacb/Arpp19/Sorbs1/Insr/Scarb2/Ppargc1a/Idh1/Got1/Gusb/Tpi1/Mst1/Akt1/G6pc/Stat3/Acadm/Gfpt1/Igfbp3/Igfbp4/Hnf4a/Rora/Ndst2/Idh2/Sesn2/Ppp1ca/Ppp1cb/Pfkfb1/Gaa/Cry1/Ptpn2/Gsk3a/Gk/Midn/Synj2/B3gnt2/Akt2/Ddb1/B4galt1/Pgam1/Bad/Foxk2/Ext2/Angptl3/Acacb/Ndst1/Gcgr/Lepr/Ext1/Hsd11b1/Dusp12/Maea/Igf1/Adipor1/…	164
GO:0050821	protein stabilization	112/6830	312/30878	1.78551e-08	7.17589e-07	5.94908e-07	Syvn1/Rab3gap1/Nckap1/Ube2b/Hcfc1/Taf1/Calr/Ep300/Gapdh/Ncln/Igf1/Igf1/Usp19/Sec16a/Morc3/Usp7/Usp19/Nlk/Usp2/Afm/Apoa2/Tcp1/Pik3r1/Nckap1/Caml/Dvl1/Efna1/Chp1/Rpl23/Hspd1/Sumo1/Phb/Cct5/Apoa1/Crebl2/Cdk7/Cct6a/Cct7/Dnaja3/Lamp1/Cct3/Grn/Tbrg1/Flot2/Bag6/Gnaq/Rassf1/Usp19/Cog7/P3h1/Phb2/Usp9x/Rps7/Igf1/Flot1/Cct2/Chek2/Atp1b3/Atp1b1/Clu/Trp53/Cct4/Rpl5/Npm1/Pfn1/A1cf/Cdc37/Ccnh/Wdr81/Atf7ip/Rab3g…	112
GO:0006515	protein quality control for misfolded or incompletely synthesized proteins	26/6830	42/30878	3.27934e-08	1.25205e-06	1.038e-06	Ube2w/Sdf2/Rnf5/Clpp/Yme1l1/Ufd1/Vcp/Tor1a/Rnf126/Bag6/Hdac6/Uggt1/Ankzf1/Lonp1/Rnf185/Derl1/Oma1/Lonp2/Sdf2l1/Ngly1/Stub1/Bag6/Hdac6/Bag6/Ube2w/Fbxl17	26
GO:0007006	mitochondrial membrane organization	67/6830	163/30878	3.97692e-08	1.48135e-06	1.2281e-06	Myc/Htt/Cox18/Opa1/Pex5/Atpif1/Bnip3/Stat3/Gsk3a/Plekhf1/Bad/Tmem102/Tomm20/Cln8/Bax/Slc25a5/Rcc1l/Trp53/Pdcd5/Gsk3b/Dnajc11/Apool/Mtch2/Chchd10/Mfn2/Hsp90aa1/Mfn1/Rhot1/Oxa1l/Samm50/Timm29/Maip1/Tmem11/Acaa2/Immt/Rhot2/Afg3l2/Micos13/Mul1/Slc35f6/Afg3l1/Ppif/Tomm22/Timm22/Mtfp1/Chchd3/Bloc1s2/Alkbh7/Timm50/Oma1/Apoo/Moap1/Ndufa13/Agk/Sh3glb1/Tomm40/Bnip3l/Letm1/Atf2/Opa1/Uqcc3/Bcl2l1/Immt/Hspa4/…	67
GO:0043401	steroid hormone mediated signaling pathway	83/6830	216/30878	4.09063e-08	1.50899e-06	1.25101e-06	Kmt2d/Cnot1/Arid1a/Taf1/Calr/Strn3/Ep300/Cnot1/Safb/Igf1/Ncor2/Igf1/Ubr5/Ncor2/Arid1a/Pias2/Jak2/Ube3a/Clock/Fkbp4/Foxa1/Yap1/Ufm1/Ube2i/Phb/Ywhah/Cry1/Dab2/Arntl/Cyp7b1/Phb2/Rhoa/Igf1/Ddx17/Wbp2/Hdac1/Dnaja1/Ncor1/Ncor1/Ppp5c/Cyp7b1/Kdm5d/Kdm3a/Cnot1/Ubr5/Taf1/Ddrgk1/Safb2/Kank2/Lats1/Cnot2/Ufl1/Klf9/Calcoco1/Uba5/Med1/Ufsp2/Pagr1a/Park7/Rwdd1/Rnf6/Strn3/Rnf14/Cnot9/Abhd2/Ptges3/Cry2/Taf7/Carm1/…	83
GO:2001252	positive regulation of chromosome organization	116/6830	332/30878	5.54278e-08	1.98707e-06	1.64736e-06	Snw1/Vegfa/Smc5/Wdr61/Rtf1/Slk/Ube2n/Kdm1a/Resf1/Kat2b/Acd/Ep300/Setdb1/Terf2/Numa1/Kdm2a/Vegfa/Hnrnpd/Pnkp/Xbp1/Slk/Mapkapk5/Hnrnpa2b1/Becn1/Brd7/Ctbp1/Ercc1/Tcp1/Xrcc5/Lmna/Kmt2a/Mapk1/Cct5/Vegfa/Ctnnb1/Akap8/Mier1/Cct6a/Cct7/Anapc4/Ruvbl2/Mphosph8/Rnf40/Cct3/Sphk2/Pphln1/Smarcb1/Tnks2/Anapc5/Kmt2e/Tgfb1/Cct2/Wbp2/Bcl6/Trp53/Cct4/Zbtb7b/Rnf20/Trim28/Ncor1/Ncor1/Akap8l/Kat7/Sin3a/Hnrnpd/Atrx/Ctr…	116
GO:0055076	transition metal ion homeostasis	79/6830	204/30878	5.81071e-08	2.07339e-06	1.71892e-06	Myc/Hif1a/Slc39a14/Alas2/Commd1/Atp13a2/Htt/Atox1/Ap3d1/B2m/Mt1/Sod1/Fth1/Lcn2/Atp6v0a2/Aco1/Slc11a2/Atp6v1a/Atp6v0d1/Arf1/Epas1/Picalm/Atp6ap1/Hmox1/Slc30a1/Prnp/Sod2/Tfrc/Hmox2/Fech/Picalm/Atp6v1g1/Aplp2/Abcb7/Cp/Aplp2/Aplp2/Mon1a/Slc39a14/Slc39a4/Hjv/Neo1/Ireb2/Ttc7/Fbxl5/Bdh2/Cox19/Slc31a1/Scara5/Ndfip1/Slc25a28/Slc30a5/Sco2/Ccdc115/Slc39a8/Hpx/Egln1/Trf/Steap4/Glrx3/Atp13a2/Iscu/Slc39a5/Cutc…	79
GO:0097006	regulation of plasma lipoprotein particle levels	48/6830	105/30878	6.89518e-08	2.43757e-06	2.02084e-06	Apoc3/Ldlr/Commd1/Apob/Mttp/Apoa4/Apoa2/Lcat/Lipc/Abca1/Csk/Hnrnpk/Arf1/Apoa1/Apoe/Khsrp/Lmf1/Lipg/Cd36/Apoc2/Ces1g/Nr1h4/Lrpap1/Anxa2/Fech/Dgat1/Hnrnpk/Nr1h4/Nr1h2/Pla2g7/Scarb1/Pcsk9/Nr1h2/Ldlrap1/Apoa5/Msr1/Ces1d/Gpld1/Washc1/Lpcat3/Acsl3/Dgat2/Ccdc22/Cnpy2/Msr1/Apoc3/Lipc/Lipg	48
GO:0031669	cellular response to nutrient levels	114/6830	327/30878	8.20952e-08	2.84945e-06	2.3623e-06	Snw1/Ulk1/Szt2/Rptor/Taf1/Nmral1/Rrp8/Sesn1/Eif4g1/Mars/Eif2ak3/Sik2/Map3k5/Xbp1/Comt/Becn1/Glul/Gba/Hspa5/Pdia3/Cd68/Foxa3/Sesn2/Gabarapl2/Mapk1/Ncoa1/Atf4/Srebf2/Mybbp1a/Stk24/Dap/Hsp90b1/Tnrc6a/Gcn1/Usf1/Nr1h4/Pdk4/Dsc2/Cib2/Alb/Trp53/Gck/Gck/Nr1h4/Nfe2l2/Asns/Pik3c2a/Gas6/Mapk3/Top2b/Usf2/Fnip1/Ripor1/Mars/Pik3c3/Eif2s1/Slc39a4/Fbxo22/Dnajc15/Cpeb4/Lars/Clec16a/Taf1/Wipi2/Pcsk9/Rraga/Ireb2/At…	114
GO:0048194	Golgi vesicle budding	33/6830	62/30878	8.80343e-08	3.02806e-06	2.51038e-06	Sec24a/Sec16a/Sec24c/Pdcd6/Sec23a/Tbc1d20/Rab1a/Sar1b/Sec24a/Preb/Sec31a/Gbf1/Sec24d/Tmed9/Mapk15/Pef1/Insig1/Vapb/Mia3/Klhl12/Sec16b/Sar1a/Arfgap2/Golph3/Tmed10/Sec13/Myo18a/Vapa/Sec24b/Sec23b/Arfgap3/Golph3l/Myo18a	33
GO:0030970	retrograde protein transport, ER to cytosol	25/6830	41/30878	9.26785e-08	3.1453e-06	2.60757e-06	Syvn1/Aup1/Nploc4/Ufd1/Vcp/Derl3/Aup1/Faf2/Ube2g2/Hsp90b1/Bcap31/Edem2/Derl2/Os9/Tmem129/Ubac2/Erlec1/Derl1/Selenos/Sec61b/H13/Ube2j1/Aup1/Sel1l/Edem1	25
GO:1901657	glycosyl compound metabolic process	70/6830	176/30878	9.53495e-08	3.22163e-06	2.67085e-06	Cmpk1/Abcg2/Mocs2/Gphn/Tyw5/Prpsap1/Gmps/Pcmt1/Guk1/Opa1/Gamt/Aprt/Gusb/Gba/Akr1b8/Adk/Cda/Ran/Ctps/Nt5e/Gm4737/Ak4/Impdh2/Upb1/Akr1c6/Upp2/Ada/Rhoa/Fuca2/Akr1a1/Umps/Nme1/Nme2/Mocs1/Prpsap2/Pemt/Abhd10/Ahcyl1/Mfn1/Trmt12/Gla/Cdadc1/Enpp4/Efl1/Akr7a5/Dpyd/Akr1c14/Uckl1/Dera/Macrod1/Gmpr2/Fuca1/Mbip/Tymp/Mtap/Prps2/Atic/Nt5c3/Prpsap1/Prps1/Gnai3/Pycrl/Icmt/Naga/Dguok/Gnmt/Ak3/Nme3/Opa1/Cbr4	70
GO:0016999	antibiotic metabolic process	76/6830	196/30878	9.63864e-08	3.24232e-06	2.688e-06	Dhtkd1/Aldh5a1/Ogdhl/Cyba/Cyp1a2/Esd/Insr/Prdx4/Idh1/Apoa4/Sod1/Mdh2/Gpx1/Mdh1/Prdx3/Aco1/Prdx1/Stat3/Akr1b8/Aldh3a2/Idh2/Renbp/Fh1/Prdx5/Idh3g/Idh3g/Cyp4b1/Nagk/Hp/Akr1c6/Pdha1/Adh1/Gne/Sod2/Akr1a1/Ctns/Cycs/Ogdh/Prdx2/Ugt1a1/St6gal1/Adh5/Kdm3a/Ireb2/Dlat/Sdhaf2/Akr7a5/Amdhd2/Sdha/Ugt2b1/Abcc2/Acly/Idh3b/Akr1c14/Aco2/Park7/Nanp/Sdhb/Sdhd/Sdhc/Cs/Pdhb/Dlst/Txnrd1/Acss2/Suclg1/Suclg2/Sucla2/Ogdh/C…	76
GO:0042737	drug catabolic process	84/6830	227/30878	2.334e-07	7.27447e-06	6.03081e-06	Cyp2d26/Gstz1/Amt/Cyp2a22/Cyp1a2/Cyp2c23/Prdx4/Hgd/Cyp2j6/Cyp2b19/Comt/Apoa4/Gpx1/Cyp2d9/Pah/Prdx3/Cyp2d10/Cyp2d11/Cyp2f2/Fah/Prdx1/Por/Sat1/Hpd/Ctsh/Cyp2a12/Cyp2c39/Renbp/Prdx5/Cyp2e1/Nr1i2/Nt5e/Ctbs/Cyp2r1/Cyp4b1/Maoa/Nagk/Hp/Xpnpep1/Hao1/Cyp2c29/Pipox/Aass/Adh1/Cyp2j13/Ada/Ece1/Prdx2/Maoa/Cyp2c29/Adh5/Idua/Cyp2d12/Qdpr/Dpyd/Amdhd2/Tat/Acat1/Fmo4/Gldc/Cyp2c70/Gcsh/Cyp2a5/Qprt/Cyp2c65/Cyp2u1/Mox…	84
GO:0072376	protein activation cascade	47/6830	106/30878	2.90382e-07	8.94095e-06	7.41238e-06	C9/Colec11/C8a/Cfp/Cfb/Fga/Mvp/Cfh/Vsig4/Klkb1/C3/C4b/Hc/C1qb/C2/Mbl1/Cd59b/Phb/Serping1/Masp1/Apoh/C1qc/C1s1/Fgb/Mbl2/Fgg/Fgg/C1rl/Apcs/Serpinc1/Cfi/F12/C8b/C1s2/C1ra/C8a/C1qbp/C8g/Masp2/Apoh/Cd5l/C8a/Cfh/C1s2/Cfb/C9/Il1b	47
GO:0006956	complement activation	37/6830	77/30878	4.56951e-07	1.38463e-05	1.14791e-05	C9/Colec11/C8a/Cfp/Cfb/Cfh/Vsig4/C3/C4b/Hc/C1qb/C2/Mbl1/Cd59b/Phb/Serping1/Masp1/C1qc/C1s1/Mbl2/C1rl/Apcs/Cfi/C8b/C1s2/C1ra/C8a/C1qbp/C8g/Masp2/Cd5l/C8a/Cfh/C1s2/Cfb/C9/Il1b	37
GO:0042158	lipoprotein biosynthetic process	59/6830	146/30878	4.96655e-07	1.45864e-05	1.20926e-05	Pigx/Rab3gap1/Nmt2/Pigp/Apob/Rab3gap2/Mttp/Dpm1/Glul/Lcat/Gba/Abca1/Ppm1a/Zdhhc9/Apoa1/Pigu/Atg16l1/Pigq/Pgap2/Apoe/Nmt1/Pigs/Ppm1b/Pigh/Zdhhc20/Pik3c3/Abhd17b/Pigv/Rab3gap1/Wipi2/Mppe1/Rab3gap2/Pigz/Pigt/Atg16l1/Zdhhc1/Zdhhc3/Wipi1/Abhd17c/Zdhhc5/Wdr45/Golga7/Zdhhc7/Atg5/Abhd17a/Ppm1b/Zdhhc6/Atg12/Wdr45b/Pigc/Pigk/Pyurf/Zdhhc4/Atg7/Ppm1a/Zdhhc16/Selenok/Gpaa1/Zdhhc2	59
GO:0051348	negative regulation of transferase activity	137/6830	422/30878	5.29856e-07	1.54427e-05	1.28025e-05	Gckr/Hipk3/Prpsap1/Chmp6/Kat2b/Actb/Apc/Nr2f2/Mvp/Eif4a2/Itgb1bp1/Ilk/Tesk1/Abl1/Gba/Gstp1/Prdx3/Gadd45b/Ptpn6/Prkar2b/Akt1/Ceacam1/Csk/Hhex/Cdkn1b/Dvl1/Chp1/Rpl23/Pkn1/Casp3/Wnk1/Hmgcr/Smpd1/Ptpn2/Gsk3a/Dbndd2/Dnaja3/Errfi1/Midn/Apoe/Prkar1a/Ptpn1/Psen2/Wars/Fbxo7/Dusp1/Tsg101/Dnajc3/Fbxo7/Adar/Gnaq/Dtx3l/Parp3/Psen1/Rps7/Rtraf/Eif4a2/Trp53/Rpl5/Gsk3b/Inpp5k/Dnaja1/Npm1/Ggnbp2/Epha1/Rgn/Inppl1/C…	137
GO:0008654	phospholipid biosynthetic process	94/6830	266/30878	5.39184e-07	1.56548e-05	1.29784e-05	Pigx/Cds2/Etnk2/Serinc1/Pigp/Chpt1/Idi1/Adgrf5/Pcx/Capn2/Chka/Dpm1/Pip5k1c/Idh1/Apoa2/Lcat/Pik3ca/Dpagt1/Pcyt1a/Hmgcs2/Fitm2/Apoa1/Agpat2/Pi4k2a/Pigu/Pigq/Pgap2/Hexb/Sphk2/Acsl5/Pcyt2/Pld1/Mvd/Nr1h4/Pigs/Fabp5/Fdps/Sptlc2/Chkb/Rab38/Pigh/Nr1h4/Pik3c2a/Pemt/Ptpmt1/Lpgat1/Inppl1/Pik3c3/Pigv/Selenoi/Dgkz/Vac14/Mppe1/Crls1/Cept1/Serinc5/Pigz/Pigt/Chpt1/Gpat3/Mboat7/Hmgcs1/Gpat4/Dolk/Plaat3/Sgms1/Cdip…	94
GO:1903573	negative regulation of response to endoplasmic reticulum stress	34/6830	69/30878	6.29098e-07	1.81275e-05	1.50284e-05	Atf6b/Bfar/Syvn1/Opa1/Xbp1/Usp25/Derl3/Sgta/Ptpn1/Ube2g2/Dnajc3/Creb3/Clu/Ppp1r15b/Derl2/Os9/Ubac2/Erlec1/Ubxn1/Park7/Nck1/Selenos/Txndc12/Tmbim6/Grina/Ube2j1/Hyou1/Usp14/Opa1/Bcl2l1/Crebrf/Ikbkg/Atf6b/Sgta	34
GO:0032868	response to insulin	134/6830	414/30878	8.42214e-07	2.33013e-05	1.93176e-05	Nucks1/Khk/Cyfip1/Enpp1/Ptprf/Grb14/Dennd4c/Ywhag/Kat2b/Apc/Osbpl8/Lpin2/Mars/Pde3b/Sorbs1/Pklr/Atp2b1/Sik2/Opa1/Insr/Esrra/Srsf5/Xbp1/Gnai2/H2afz/Ptpra/Pik3r1/Akt1/Ptpn11/Sesn2/Hnrnpk/Fer/Nucb2/Srsf3/Smarcc1/Cry1/Shc1/Rbp4/Prkcz/Ptpn2/Rab8a/Gsk3a/Ccnd3/Akt2/Ptpn1/Slc25a33/Grk2/Grb2/Pid1/Ybx1/Ahsg/Eif4ebp2/Usf1/Agt/Nr1h4/Rab10/Adipor1/Ppara/Pdk4/Cdk4/Eif6/Rela/Zbtb7b/Hnrnpk/Gsk3b/Inpp5k/Gck/Gck/N…	134
GO:0071375	cellular response to peptide hormone stimulus	147/6830	463/30878	8.96267e-07	2.46183e-05	2.04095e-05	Hsf1/Nucks1/Cyfip1/Enpp1/Adrm1/Ptprf/Grb14/Dennd4c/Ywhag/Kat2b/Apc/Osbpl8/Igf1/Lpin2/Igf1/Mars/Pde3b/Sorbs1/Pklr/Atp2b1/Jak2/Sik2/Opa1/Ptk2/Insr/Esrra/Xbp1/Gnai2/H2afz/Ptpra/Nfkb1/Pik3r1/Agtr1a/Akt1/Ptk2/Ptpn11/Csk/Stat3/Stat5b/Anxa5/Stat6/Hnrnpk/Rock1/Fer/Nucb2/Srsf3/Smarcc1/Shc1/Ctnnb1/Prkcz/Ptpn2/Rab8a/Gsk3a/Ccnd3/Akt2/Ptpn1/Slc25a33/Grk2/Grb2/Pid1/Ybx1/Ahsg/Eif4ebp2/Gcgr/Ghr/Usf1/Agt/Slc30a10…	147
GO:1903543	positive regulation of exosomal secretion	18/6830	27/30878	9.02104e-07	2.46898e-05	2.04688e-05	Atp13a2/Myo5b/Sdcbp/Vps4b/Stam/Sdc4/Tsg101/Hgs/Sdc1/Rab7/Vps4a/Hgs/Atp13a2/Snf8/Chmp2a/Smpd3/Pdcd6ip/Sdcbp	18
GO:0030522	intracellular receptor signaling pathway	126/6830	385/30878	9.25631e-07	2.52433e-05	2.09276e-05	Kmt2d/Snw1/Ankrd17/Cnot1/Rxra/Arid1a/Crkl/Taf1/Calr/Strn3/Erbin/Erbin/Ep300/Erbin/Cnot1/Ifih1/Safb/Zc3hav1/Igf1/Ncor2/Igf1/Ubr5/Ncor2/Arid1a/Pias2/Jak2/Ube3a/Clock/Cited2/Cyp2j6/Dhrs3/Rxrb/Fkbp4/Foxa1/Stat3/Yap1/Rora/Nploc4/Ufm1/Ube2i/Phb/Ywhah/Ufd1/Ncoa1/Cry1/Pum2/Dab2/Rara/Otulin/Arntl/Pum2/Cyp7b1/Nr1h4/Phb2/Fabp5/Rhoa/Igf1/Ddx17/Nr2c1/Wbp2/Rela/Hdac1/Dnaja1/Ncor1/Ncor1/Nr1h4/Nr1h2/Ppp5c/Cyp7b1…	126
GO:0033673	negative regulation of kinase activity	120/6830	363/30878	9.38906e-07	2.55142e-05	2.11522e-05	Gckr/Hipk3/Prpsap1/Chmp6/Kat2b/Actb/Apc/Nr2f2/Mvp/Itgb1bp1/Ilk/Tesk1/Abl1/Gba/Gstp1/Prdx3/Gadd45b/Ptpn6/Prkar2b/Akt1/Ceacam1/Csk/Hhex/Cdkn1b/Dvl1/Chp1/Pkn1/Casp3/Wnk1/Hmgcr/Smpd1/Ptpn2/Dbndd2/Dnaja3/Errfi1/Midn/Apoe/Prkar1a/Ptpn1/Psen2/Wars/Fbxo7/Dusp1/Tsg101/Dnajc3/Fbxo7/Adar/Gnaq/Psen1/Rtraf/Gsk3b/Inpp5k/Dnaja1/Npm1/Ggnbp2/Epha1/Rgn/Inppl1/Cox11/Dusp16/Ppp2r5a/Shb/Tsc2/Cblc/Gskip/Cep85/Cdk5rap1…	120
GO:2001242	regulation of intrinsic apoptotic signaling pathway	102/6830	298/30878	1.0154e-06	2.71103e-05	2.24755e-05	Hdac2/Hif1a/Syvn1/Usp47/Kdm1a/Rrn3/Dnm1l/Eif2ak3/Opa1/Xbp1/Becn1/Sod1/Gpx1/Sept4/Ddit3/Cxcl12/Ackr3/Erp29/Hnrnpk/Tpt1/Rack1/Mcl1/Ptpn2/Plekhf1/Slc9a3r1/Uri1/Ubqln1/Ddx3x/Ptpn1/Cd74/Bad/Fbh1/Creb3/Sod2/Rps7/Rpl26/Bax/Mif/Cd74/Clu/Trp53/Hdac1/Hnrnpk/Dnaja1/Parl/Rps3/Nfe2l2/Vdac2/Ei24/Bcap31/Hsph1/Taf6/Ptpmt1/Ybx3/Kdm1a/Spop/Mtch2/Bag5/Bclaf1/Flcn/Pttg1ip/Ubqln1/Dapk2/Ccar2/Sfpq/Ivns1abp/Ppif/Park7/…	102
GO:0046470	phosphatidylcholine metabolic process	29/6830	56/30878	1.12029e-06	2.97032e-05	2.46251e-05	Pnpla6/Ldlr/Chpt1/Enpp2/Capn2/Chka/Apoa4/Apoa2/Lcat/Lipc/Pcyt1a/Pon1/Apoa1/Fabp5/Dbi/Chkb/Rab38/Scarb1/Pemt/Cept1/Chpt1/Apoa5/Pnpla8/Gpat4/Pla2g15/Abhd3/Acsl3/Enpp2/Lipc	29
GO:0040029	regulation of gene expression, epigenetic	130/6830	402/30878	1.28272e-06	3.36593e-05	2.79048e-05	Kmt2d/Fxr1/Hdac2/Pole3/Cnot1/Zfp335/Znfx1/Tut4/Ubtf/Ubtf/Arid1a/Arid4b/Ube2b/Kdm1a/Resf1/Ppp3ca/Ep300/Tut4/Cnot1/Zmpste24/Setdb1/Tut7/Rrp8/Zc3h7a/Ncor2/Ythdc1/Eif4g1/Ncor2/Arid1a/Dhx9/Baz2a/Mta1/Hnrnpa2b1/Ctbp1/H1f0/Gpx1/Pcgf2/Nfkb1/Stat3/Tdg/Elavl1/Tarbp2/Egfr/Ctnnb1/Bmi1/Gsk3a/Mier1/Pum2/Egfr/Mphosph8/Sphk2/Pphln1/Epc1/Hdac6/Adar/Tnrc6a/Spout1/Hdac5/Pcgf5/Tarbp2/Tgfb1/Ubr2/Pum2/Eif1/Wbp2/Eif6/E…	130
GO:0098876	vesicle-mediated transport to the plasma membrane	65/6830	170/30878	1.39476e-06	3.59811e-05	2.98297e-05	Arfgef2/Gripap1/Entr1/Entr1/Snap23/Commd1/Sec16a/Dnm2/Myo5b/Rabep1/Vps26c/Vamp4/Krt18/Dnm2/Vps26a/Csk/Nsf/Vamp3/Rack1/Vamp7/Stx4a/Arf1/Arf5/Lypla1/Rab11a/Rab8a/Arf4/Exoc5/Vps35/Arf3/Lyplal1/Snx27/Rab10/Arl3/Vps39/Pkdcc/Sptbn1/Sys1/Scrib/Trim23/Snx17/Vps35l/Arfrp1/Vamp2/Optn/Gga1/Blzf1/Snap47/Washc1/Golga4/Golga7/D230025D16Rik/Golph3/Bbs2/Acsl3/Chic2/Clstn1/Ccdc22/Vps29/Gga3/Ank3/Rabep1/Vps39/Golp…	65
GO:0035967	cellular response to topologically incorrect protein	63/6830	164/30878	1.66981e-06	4.20813e-05	3.4887e-05	Hsf1/Atf6b/Ube2w/Sdf2/Bfar/Tmem33/Ep300/Eif2ak3/Atf6/Xbp1/Rnf5/Cops5/Hspa5/Pik3r1/Ddit3/Hspa9/Hspa8/Ufd1/Vcp/Ptpn2/Atf4/Derl3/Tor1a/Ptpn1/Rnf126/Bag6/Dnajc3/Hdac6/Creb3/Ero1l/Bax/Nfe2l2/Uggt1/Ankzf1/Vapb/Hspa13/Derl2/Optn/Rnf121/Creb3l3/Rnf185/Derl1/Cdk5rap3/Hspa14/Nck1/Selenos/Tmem33/Tm7sf3/Tmbim6/Ern1/Sdf2l1/Herpud2/Hspb8/Bag3/Dnajb12/Stub1/Bag6/Serp1/Hdac6/Bag6/Crebrf/Atf6b/Ube2w	63
GO:0034381	plasma lipoprotein particle clearance	32/6830	66/30878	2.09474e-06	5.21023e-05	4.31947e-05	Apoc3/Ldlr/Commd1/Apob/Apoa2/Lipc/Csk/Hnrnpk/Apoe/Khsrp/Lmf1/Lipg/Cd36/Apoc2/Ces1g/Nr1h4/Lrpap1/Anxa2/Hnrnpk/Nr1h4/Scarb1/Pcsk9/Ldlrap1/Msr1/Gpld1/Washc1/Dgat2/Cnpy2/Msr1/Apoc3/Lipc/Lipg	32
GO:0048545	response to steroid hormone	130/6830	406/30878	2.28545e-06	5.64779e-05	4.68223e-05	Kmt2d/Cnot1/Rxra/Arid1a/Taf1/Calr/Strn3/Ep300/Ddit4/Cnot1/Safb/Igf1/Ncor2/Gm4450/Igf1/Ubr5/Ncor2/Arid1a/Pias2/Jak2/Ube3a/Clock/Agxt/Hsd3b6/Npc1/Idh1/Lcat/Gba/Hsd3b2/Pik3r1/Agtr1a/Fkbp4/Foxa1/Yap1/Cdo1/Ufm1/Ube2i/Phb/Ywhah/Ncoa1/Cry1/Aqp1/Il1rn/Eif4e/Uri1/Dab2/Agxt/Adam9/Arntl/Hsd3b1/Hsd3b4/Ass1/Adh1/Tgfb1/Cyp7b1/Phb2/Rhoa/Igf1/Ddx17/Il1rn/Wbp2/Ube2l3/Hdac1/Dnaja1/Ncor1/Ncor1/Ppp5c/Eif4ebp1/Cyp7b1…	130
GO:0016458	gene silencing	117/6830	358/30878	2.39388e-06	5.8834e-05	4.87755e-05	Kmt2d/Fxr1/Hdac2/Pole3/Cnot1/Znfx1/Tut4/Ubtf/Ubtf/Arid1a/Ube2b/Kdm1a/Resf1/Ppp3ca/Tut4/Cnot1/Zmpste24/Setdb1/Tut7/Rrp8/Zc3h7a/Ncor2/Eif4g1/Ncor2/Arid1a/Dhx9/Baz2a/Kmt2b/Hnrnpa2b1/Ctbp1/H1f0/Pcgf2/Nfkb1/Pabpc1/Stat3/Elavl1/Tarbp2/Egfr/Bmi1/Mier1/Pum2/Egfr/Mphosph8/Pphln1/Adar/Tnrc6a/Spout1/Tarbp2/Tgfb1/Ubr2/Pum2/Ncbp1/Ddx17/Cnot7/Eif6/Trp53/Morf4l1/Hdac1/Tut7/Trim28/Ncor1/Ncor1/Hist1h1c/Sin3a/Ripk…	117
GO:0015918	sterol transport	55/6830	139/30878	2.58328e-06	6.28213e-05	5.20812e-05	Lrp1/Apof/Ldlr/Commd1/Apob/Relch/Npc1/Apoa4/Apoa2/Lcat/Abcb4/Hnf1a/Lipc/Scp2/Abca1/Pon1/Apoa1/Osbp/Vps4b/Apoe/Srebf2/Lipg/Cd36/Apoc2/Anxa2/Stard3/Nr1h2/Scarb1/Abcg8/Stard4/Pcsk9/Nr1h2/Irak1/Ttc39b/Ldlrap1/Apoa5/Msr1/Washc1/Vps4a/Nr1h3/Lrp1/Gps2/Nus1/Abcg5/Lamtor1/Stard5/Stx12/Nfkbia/Npc1l1/Msr1/Acat2/Lipc/Sirt1/Abcg8/Lipg	55
GO:0030301	cholesterol transport	55/6830	139/30878	2.58328e-06	6.28213e-05	5.20812e-05	Lrp1/Apof/Ldlr/Commd1/Apob/Relch/Npc1/Apoa4/Apoa2/Lcat/Abcb4/Hnf1a/Lipc/Scp2/Abca1/Pon1/Apoa1/Osbp/Vps4b/Apoe/Srebf2/Lipg/Cd36/Apoc2/Anxa2/Stard3/Nr1h2/Scarb1/Abcg8/Stard4/Pcsk9/Nr1h2/Irak1/Ttc39b/Ldlrap1/Apoa5/Msr1/Washc1/Vps4a/Nr1h3/Lrp1/Gps2/Nus1/Abcg5/Lamtor1/Stard5/Stx12/Nfkbia/Npc1l1/Msr1/Acat2/Lipc/Sirt1/Abcg8/Lipg	55
GO:0042730	fibrinolysis	20/6830	34/30878	3.99649e-06	9.30403e-05	7.71339e-05	Hrg/Fga/Klkb1/Serping1/Apoh/Fgb/F2/Pros1/Fgg/Fgg/Plg/Anxa2/Serpinf2/F12/F11/Apoh/Hrg/Cpb2/Tmprss6/Plg	20
GO:1902275	regulation of chromatin organization	113/6830	348/30878	4.93437e-06	0.000112071	9.29106e-05	Snw1/Znhit1/Vegfa/Wdr61/Zfp335/Rtf1/Kdm4c/Slk/Ube2b/Ube2n/Kdm1a/Resf1/Kat2b/Ep300/Zmpste24/Setdb1/Ubr5/Nsd1/Kdm2a/Vegfa/Kmt2b/Wdr70/Trip12/Xbp1/Slk/Tlk2/Brd7/Ctbp1/H1f0/Lmna/Kmt2a/Fh1/Vegfa/Ctnnb1/Akap8/Mier1/Ruvbl2/Mphosph8/Rnf40/Sphk2/Pphln1/Smarcb1/Kmt2e/Tgfb1/Kdm5a/Wbp2/Bcl6/Trp53/Zbtb7b/Rnf20/Trim28/Ncor1/Ncor1/Akap8l/Kat7/Hist1h1c/Setd5/Sin3a/Atrx/Ctr9/Supt6/Mapk3/Tasor/Morc2a/Nipbl/Nsd3/Ka…	113
GO:0006900	vesicle budding from membrane	46/6830	112/30878	5.1214e-06	0.000115021	9.53563e-05	Sec24a/Sec16a/Sec24c/Dnm2/Ap3d1/Pdcd6/Dnm2/Arf1/Sec23a/Tbc1d20/Rab1a/Sar1b/Rilp/Picalm/Wasl/Sec24a/Preb/Sec31a/Anxa2/Picalm/Ap2m1/Gbf1/Sec24d/Tmed9/Snx3/Mapk15/Pef1/Insig1/Vapb/Mia3/Klhl12/Vps4a/Sec16b/Sar1a/Arfgap2/Golph3/Tmed10/Sec13/Myo18a/Vapa/Ap3b1/Sec24b/Sec23b/Arfgap3/Golph3l/Myo18a	46
GO:0097164	ammonium ion metabolic process	91/6830	268/30878	5.45254e-06	0.000122098	0.000101224	Pnkd/Pnpla6/Sat2/Ldlr/Hnmt/Agmat/Chpt1/Enpp2/Capn2/Azin1/Chka/Smpd2/Comt/Odc1/Apoa4/Apoa2/Amd1/Lcat/Gba/Lipc/Agtr1a/Akr1b8/Acadm/Crat/Sat1/Pcyt1a/Acadl/Pon1/Abat/Smpdl3a/Epas1/Apoa1/Smpd1/Maoa/Vps35/Dhps/Aldh9a1/Gch1/Sphk2/Sgpp1/Akr1c6/Fabp5/Akr1a1/Sptlc2/Srm/Dbi/Chkb/Pebp1/Rab38/Ddc/Slc22a5/Pla2g7/Scarb1/Cln3/Plpp1/Pemt/Maoa/Pnkd/Smpd4/Asah1/Cpt1a/Cept1/Chdh/Maob/Chpt1/Apoa5/Akr7a5/Kdsr/Pnpla8/G…	91
GO:0042537	benzene-containing compound metabolic process	19/6830	32/30878	5.76324e-06	0.000128303	0.000106368	Gstm4/Kynu/Gstm2/Gstm5/Kyat1/Cyp4b1/Acaa1b/Pon3/Ugt1a1/Kyat3/Afmid/Ugt2b1/Ido2/Tdo2/Kmo/Kynu/Txnrd1/Aadat/Hao2	19
GO:0051701	interaction with host	74/6830	208/30878	6.23016e-06	0.000137496	0.000113989	Myc/Eps15/Vamp8/Rxra/Gapdh/Tnip1/Vps16/Tlr2/Pcx/Insr/Serpinb9/Npc1/Araf/Ctsb/Tcp1/Gsn/Trim30a/Ceacam1/Itgav/Vps4b/Ddb1/Grk2/Ccnk/Cd74/Trim21/Bad/Tsg101/Tgfb1/Rab7/Apcs/Fuca2/Exoc7/Dag1/Cd74/Trim28/Slc22a5/Trim25/Gas6/Snx3/Thoc7/Rraga/Eps15/Kpna6/Vapb/Chmp2b/Vps16/Nectin2/Thoc1/Thoc3/Vps4a/Zfp639/Trim8/Trim11/Chmp3/Ifitm3/Ist1/Chmp4b/Atg7/Chmp2a/Nbn/Vapa/Ddx39b/Thoc2/Smc3/Tusc2/Bcl2l1/Rad50/Dag1/T…	74
GO:0046890	regulation of lipid biosynthetic process	106/6830	324/30878	6.57553e-06	0.000144284	0.000119617	Fgfr4/Apoc3/Dhcr7/Ldlr/Igf1/Igf1/Apob/Sf1/Sorbs1/Adgrf5/Pcx/Mlxipl/Capn2/Ppargc1a/Idh1/C3/Apoa4/Sod1/Nfkb1/Akt1/Ceacam1/Scp2/Por/Abcd1/Prox1/Hnf4a/Acadvl/Acadl/Fitm2/Apoa1/Fgfr4/Crebl2/Ctdnep1/Dab2/Apoe/Avpr1a/Sphk2/Acsl5/Apoc2/Agt/Nr1h4/Fabp5/Fdps/Mid1ip1/Igf1/Thrsp/Pdk4/Cdk4/Eif6/Dbi/Dgat1/Rab38/Mapk9/Nr1h4/Nr1h2/Scarb1/Rgn/Lpgat1/Scap/Asah1/Stard4/Wdtc1/Erlin2/Insig1/Elovl5/Nr1h2/Plin5/Apoa5/T…	106
GO:0044042	glucan metabolic process	54/6830	141/30878	9.84982e-06	0.000202731	0.000168072	Khk/Enpp1/Igf1/Igf1/Sorbs1/Insr/Akt1/G6pc/Acadm/Gfpt1/Ppp1ca/Ppp1cb/Gaa/Gsk3a/Akt2/Gcgr/Lepr/Igf1/Gsk3b/Inpp5k/Gck/Gck/Dyrk2/Gcgr/Il6st/Ppp1r3c/Stk40/Ppp1r3b/Stbd1/Akt2/Gys2/Epm2aip1/Ugp2/Slc37a4/Gbe1/Phkg2/Adra1b/Ppp1r2/Pygl/Mtor/Gnmt/Gyg/Ptges3/Irs2/Prkag2/Prkag2/Rb1cc1/Agl/Lepr/Grb10/Lepr/Ppp1r3g/Sorbs1/Igf1	54
GO:0071941	nitrogen cycle metabolic process	12/6830	16/30878	9.97587e-06	0.000203678	0.000168857	Htt/Cebpa/Fh1/Ass1/Nr1h4/Otc/Nr1h4/Arg1/Cps1/Suox/Nags/Asl	12
GO:1990182	exosomal secretion	20/6830	36/30878	1.3157e-05	0.000263002	0.000218038	Atp13a2/Myo5b/Sdcbp/Cops5/Rab11a/Vps4b/Stam/Sdc4/Tsg101/Hgs/Sdc1/Rab7/Vps4a/Hgs/Atp13a2/Snf8/Chmp2a/Smpd3/Pdcd6ip/Sdcbp	20
GO:0071496	cellular response to external stimulus	138/6830	450/30878	1.40161e-05	0.000279443	0.000231669	Snw1/Ulk1/Ldha/Szt2/Rptor/Slc1a2/Taf1/Arhgap35/Nmral1/Rrp8/Sesn1/Eif4g1/Mars/Eif2ak3/Sik2/Rac1/Map3k5/Xbp1/Comt/Becn1/Got1/Glul/Gba/Hspa5/Pdia3/Akt1/Cd68/Asgr1/Ptpn11/Foxa3/Sesn2/Gabarapl2/Mapk1/Ncoa1/Aqp1/Ctnnb1/Atf4/Tle5/Srebf2/Mybbp1a/Stk24/Dap/Hsp90b1/Tnrc6a/Gcn1/Usf1/Nr1h4/Sipa1/Tfrc/Cnn2/Dag1/Pdk4/Dsc2/Cib2/Alb/Trp53/Cradd/Gsk3b/Gck/Gck/Nr1h4/Nfe2l2/Asns/Pik3c2a/Gas6/Mapk3/Top2b/Usf2/Fnip1/…	138
GO:0061952	midbody abscission	14/6830	21/30878	1.54488e-05	0.000302161	0.000250502	Chmp6/Vps4b/Chmp2b/Chmp7/Mitd1/Vps4a/Chmp1a/Chmp1b/Chmp3/Chmp5/Chmp4b/Chmp2a/Pdcd6ip/Chmp4c	14
GO:0006338	chromatin remodeling	76/6830	220/30878	1.56908e-05	0.000304873	0.000252751	Myc/Pole3/Znhit1/Kdm4c/Arid1a/Nasp/Kat2b/Cecr2/Arid1a/Smarca2/Baz2a/Baz1a/Smarca2/Smarce1/Kdm6a/Tnp2/Hnf1a/Foxa1/Chd1/Kdm5c/H3f3a/Smarcc1/Anp32e/Ctnnb1/Smarcad1/Top1/Chd8/Ptma/Ruvbl2/Ruvbl1/Smarcb1/Kdm5a/Actl6a/Elof1/Cebpg/Morf4l1/Kdm6b/Npm1/Psme4/Zbtb1/Rbbp4/Rbbp7/Atrx/Kdm5d/Vps72/Mysm1/Morc2a/Smarca2/Smchd1/Smarcc2/Ino80/Kdm5b/Ino80c/Kdm4a/Actr8/Znhit1/Rnf8/Ash2l/Smarca5/Smarcd2/Pih1d1/Cenpv/Ac…	76
GO:1905269	positive regulation of chromatin organization	73/6830	211/30878	2.15294e-05	0.000405922	0.000336524	Snw1/Vegfa/Wdr61/Rtf1/Slk/Ube2n/Kdm1a/Resf1/Kat2b/Ep300/Setdb1/Kdm2a/Vegfa/Xbp1/Slk/Brd7/Ctbp1/Lmna/Kmt2a/Vegfa/Ctnnb1/Akap8/Mier1/Ruvbl2/Mphosph8/Rnf40/Sphk2/Pphln1/Smarcb1/Kmt2e/Tgfb1/Wbp2/Bcl6/Trp53/Zbtb7b/Rnf20/Trim28/Ncor1/Ncor1/Akap8l/Kat7/Sin3a/Ctr9/Mapk3/Tasor/Morc2a/Nipbl/Nsd3/Kat2a/Kdm1a/Atf7ip/Ogt/Paf1/Eed/Cdk9/BC004004/Pih1d1/Akap8l/Ing2/Sart3/Phf1/Rps6ka4/Lpin1/Fmr1/Tpr/Men1/Kdm2a/Sr…	73
GO:0090148	membrane fission	12/6830	17/30878	2.70455e-05	0.000496441	0.000411568	Dnm1l/Opa1/Tmcc1/Slc25a46/Chmp4b/Sh3glb1/Mx2/Spast/Opa1/Dnm1l/Spast/Coro1c	12
GO:0097352	autophagosome maturation	22/6830	43/30878	2.79939e-05	0.000507747	0.000420941	Vamp8/Vps16/Irgm1/Vcp/Ubqln1/Cln3/Clec16a/Snx14/Phf23/Vps16/Atg14/Ubqln1/Fyco1/Map1lc3a/Mcoln1/Ubqln4/Map1lc3b/Vps33a/Snap29/Snapin/Cln3/Adrb2	22
GO:0043902	positive regulation of multi-organism process	102/6830	319/30878	2.81631e-05	0.000509606	0.000422482	Nucks1/Nr5a2/Snw1/Ankrd17/Hdac2/Tbk1/Smurf2/Ep300/Cyba/Gapdh/Zc3hav1/Dhx9/Tlr2/Pcx/Hpn/Trim30a/Pabpc1/Ceacam1/Chd1/Ednrb/Rad23a/Hspa8/Traf6/Tarbp2/Tbc1d20/Ly96/Nr5a2/Osbp/Pde12/Vps4b/Pum2/Ddx3x/Apoe/Ddb1/Cd74/Trim21/Bad/Grn/Tsg101/Smarcb1/Adar/Stau1/Gtf2b/Tarbp2/Pum2/Stau1/Rab7/Pglyrp1/Ppih/Kpna2/Nod1/Anxa2/Cnot7/Cfl1/Mif/Cd74/Ppia/Pfn1/Arg1/Mapk3/Top2b/Larp1/Ctdp1/Nucks1/Kpna6/Vapb/Chmp2b/Mdfic/…	102
GO:0006767	water-soluble vitamin metabolic process	23/6830	46/30878	2.98687e-05	0.000536653	0.000444905	Btd/Kynu/Gsto1/Abcd4/Shmt1/Gulo/Gclc/Akr1a1/Dhfr/Rgn/Rfk/Thtpa/Pdxk/Clybl/Pnpo/Mmadhc/Kynu/Mmachc/Shmt2/Mmab/Gclc/Vnn1/Pdxp	23
GO:0032506	cytokinetic process	24/6830	49/30878	3.12264e-05	0.000558418	0.00046295	Chmp6/Arf1/Anxa11/Vps4b/Snx9/Snx33/Rhoa/Chmp2b/Rtkn/Chmp7/Myh9/Mitd1/Vps4a/Chmp1a/Chmp1b/Chmp3/Chmp5/Chmp4b/Chmp2a/Bin3/Pdcd6ip/Spast/Spast/Chmp4c	24
GO:0006487	protein N-linked glycosylation	40/6830	99/30878	3.22846e-05	0.000575994	0.00047752	Alg11/Stt3b/Syvn1/Stt3a/Dpagt1/Gfpt1/Dad1/Vcp/Derl3/B4galt7/Gorasp1/Ube2g2/B4galt1/Mgat1/Pmm2/Pmm1/Krtcap2/St6gal1/Uggt1/Alg8/Mgat4b/Alg12/Rpn1/Mgat2/Dhdds/Nus1/Alg14/Alg5/Alg2/Rpn2/Ube2j1/Dolpp1/Srd5a3/Entpd5/Stt3b/Serpina1a/Serpina1b/B3galt1/Mgat4a/Stt3a	40
GO:0019627	urea metabolic process	11/6830	15/30878	3.41181e-05	0.000601676	0.000498812	Htt/Cebpa/Fh1/Ass1/Nr1h4/Otc/Nr1h4/Arg1/Cps1/Nags/Asl	11
GO:0032922	circadian regulation of gene expression	57/6830	157/30878	3.53795e-05	0.000621053	0.000514876	Hdac2/Prmt5/Rorc/Huwe1/Lgr4/Crem/Crem/Crem/Kdm2a/Mta1/Clock/Ppargc1a/Usp2/Ahr/Gfpt1/Rora/Kmt2a/Ppp1ca/Ppp1cb/Npas2/Cry1/Top1/Atf4/Npas2/Mybbp1a/Csnk1d/Arntl/Hdac3/Kdm5a/Huwe1/Bhlhe40/Ppara/Id2/Hdac1/Ncor1/Ncor1/Nr0b2/Ppp1cc/Huwe1/Ogt/Prmt5/Hnrnpu/Nampt/Maged1/Cry2/Ncoa2/Per1/Crem/Kdm2a/Ahr/Csnk1d/Egr1/Clock/Crem/Sirt1/Csnk1d/Rora	57
GO:0051099	positive regulation of binding	119/6830	386/30878	4.06761e-05	0.000704315	0.000583903	Hsf1/Myc/Lrp1/Arhgef7/Hipk3/Kdm1a/Taf1/Kat2b/Acd/Krit1/Cln5/Ep300/Aktip/Mapre3/Caprin2/Igf1/Igf1/Eif4g1/Dhx9/Rapgef2/Eif2ak3/Jak2/Rfng/Eif3d/Hipk1/Abl1/B2m/Calm1/Txn1/H1f0/Fkbp1a/Vtn/Pon1/Ppp2cb/Ran/Ppp2ca/Traf6/Ctnnb1/Apoe/Arf6/Rara/Mapre1/Brd4/Plxnd1/Eif3e/Dtx3l/Actr3/Gtf2b/Tgfb1/Psen1/Ncbp1/Eif2b1/Igf1/Flot1/Anxa2/Cdk5/Stmn1/Plk2/Trim28/Eno1/Gsk3b/Nme1/Traf4/Eif2b4/Wapl/Ripor1/Nipbl/Gnl3l/Kdm1…	119
GO:0140112	extracellular vesicle biogenesis	21/6830	41/30878	4.15479e-05	0.000717783	0.000595069	Arrdc4/Atp13a2/Myo5b/Sdcbp/Cops5/Rab11a/Vps4b/Stam/Sdc4/Tsg101/Hgs/Sdc1/Rab7/Vps4a/Hgs/Atp13a2/Snf8/Chmp2a/Smpd3/Pdcd6ip/Sdcbp	21
GO:0098732	macromolecule deacylation	70/6830	204/30878	4.23876e-05	0.000727534	0.000603152	Hdac2/Znhit1/Suds3/Vegfa/Ep300/Ncor2/Ncor2/Vegfa/Baz2a/Mta1/Ctbp1/Phb/Lypla1/Vegfa/Smarcad1/Akap8/Mier1/Sin3b/Mta3/Sphk2/Lyplal1/Hdac6/Ndst1/Hdac5/Hdac3/Tgfb1/Kdm5a/Fnta/Bcl6/Brms1/Trp53/Morf4l1/Hdac1/Zbtb7b/Ncor1/Ncor1/Akap8l/Sin3a/Nipbl/Abhd17b/Abhd13/Tbl1xr1/Sirt7/Suds3/Prkaa2/Tada3/Sirt3/Notum/Znhit1/Abhd17c/Ccar2/Sirt2/Sfpq/Abhd17a/BC004004/Abhd12/Akap8l/Ing2/Tbl1x/Morf4l2/Mta2/Lypla2/Msl3/H…	70
GO:0090169	regulation of spindle assembly	22/6830	44/30878	4.43207e-05	0.000753748	0.000624885	Stag2/Numa1/Senp6/Stag2/Vps4b/Gpsm2/Drg1/Senp6/Mapk15/Chmp2b/Hnrnpu/Chmp1a/Chmp1b/Smc1a/Chmp5/Chmp4b/Chmp2a/Dync1h1/Rnf4/Tpr/Smc3/Chmp4c	22
GO:0032204	regulation of telomere maintenance	51/6830	138/30878	5.20667e-05	0.000864307	0.000716543	Myc/Acd/Terf2/Ylpm1/Hnrnpd/Pnkp/Mapkapk5/Hnrnpa2b1/Ercc1/Tcp1/Xrcc5/Lmna/Mapk1/Cct5/Ctnnb1/Cct6a/Cct7/Cct3/Tnks2/Smg5/Cct2/Cct4/Smg7/Hnrnpd/Atrx/Mapk3/Tent4b/Gnl3l/Smg5/Mapk15/Smg1/Slx1b/Map2k7/Gnl3/Nat10/Hnrnpu/Terf2ip/Upf1/Nek7/Nbn/Hnrnpc/Ylpm1/Rad50/Tinf2/Nabp2/Parn/Xrcc4/Tent4b/Dhx36/Dkc1/Cct8	51
GO:1903828	negative regulation of cellular protein localization	68/6830	198/30878	5.24171e-05	0.000868236	0.000719799	Commd1/Ilrun/Ppfia1/Hectd1/Akap1/Itgb1bp1/Txn1/Csk/Gdi1/Chp1/Ppp2ca/Lypla1/Ubxn2b/Derl3/Picalm/Dab2/Vps35/Ilrun/Arf6/Ube2g2/Cd36/Pid1/Lyplal1/Hdac3/Tgfb1/Mfhas1/Snx33/Cdk5/Picalm/Ap2m1/Gsk3b/Inpp5k/Dnaja1/Pkdcc/Sin3a/Ei24/Hsph1/Cltc/Ppp2r5a/Abhd17b/Ankrd13a/Insig1/Derl2/Dclk3/Mdfic/Trp53inp2/Ogt/Os9/Flcn/Ubac2/Abhd17c/Erlec1/Abhd17a/Park7/Leprotl1/Nsfl1c/Mrap/Tax1bp3/Ube2j1/Bag3/Tmem59/H2afy/Numb…	68
GO:0062013	positive regulation of small molecule metabolic process	92/6830	286/30878	5.25309e-05	0.000868238	0.000719802	Myc/Hif1a/Kat2b/Igf1/Igf1/Arpp19/Sorbs1/Mlxipl/Insr/Ppargc1a/Comt/Apoa4/Pgk1/Gpd1/Nfkb1/Akt1/Scp2/Por/Stat3/Abcd1/Hnf4a/Nucb2/Vcp/Ptpn2/Dab2/Akt2/Avpr1a/Ddb1/Pid1/Acsl5/Apoc2/Agt/Nr1h4/Fabp1/Fdps/Mid1ip1/Igf1/Ppara/Mif/Dgat1/Mapk9/Gck/Gck/Dyrk2/Nr1h4/Nr1h2/Rgn/Lpgat1/Ppp4r3a/Kat2a/Cpt1a/Stard4/Elovl5/Nr1h2/Prkaa2/Plin5/Apoa5/Akt2/Rdh10/Gpld1/Epm2aip1/Nr1h3/Ppp4r3b/Sec14l2/Mlycd/Park7/Mlxipl/Ndufc…	92
GO:0051817	modification of morphology or physiology of other organism involved in symbiotic interaction	64/6830	184/30878	5.56574e-05	0.000915948	0.000759355	Nucks1/Myc/Snw1/Rxra/Ep300/Gapdh/Tnip1/Tlr2/Pcx/Insr/Serpinb9/Hpn/Ceacam1/Mbl1/Chd1/Hspa8/Aqp1/Tbc1d20/Rab9/F2/Psmc3/Apoe/Ccnk/Bad/Smarcb1/Mbl2/Gtf2b/Tgfb1/Plg/Apcs/Anxa2/Dag1/Tardbp/Cfl1/Hdac1/Inpp5k/Ccl4/Arg1/Ctdp1/Rraga/Nucks1/Kpna6/Vapb/Tardbp/Taf11/Zfp639/Sugt1/Atg7/Ppib/Vapa/Smarca4/Fmr1/Hpn/Stom/Smc3/Tusc2/Bcl2l1/Ccl5/Dag1/Tnip1/Fmr1/Ceacam1/Pcx/Plg	64
GO:0034377	plasma lipoprotein particle assembly	16/6830	28/30878	6.12114e-05	0.00100088	0.000829765	Mttp/Apoa4/Apoa2/Lcat/Abca1/Arf1/Apoa1/Apoe/Ces1g/Fech/Dgat1/Nr1h2/Nr1h2/Apoa5/Ces1d/Acsl3	16
GO:0097734	extracellular exosome biogenesis	20/6830	39/30878	6.17195e-05	0.00100703	0.000834865	Atp13a2/Myo5b/Sdcbp/Cops5/Rab11a/Vps4b/Stam/Sdc4/Tsg101/Hgs/Sdc1/Rab7/Vps4a/Hgs/Atp13a2/Snf8/Chmp2a/Smpd3/Pdcd6ip/Sdcbp	20
GO:1905214	regulation of RNA binding	14/6830	23/30878	6.87583e-05	0.00109841	0.00091062	Nucks1/Eif4g1/Eif3d/Eif3e/Ncbp1/Nucks1/Hnrnpl/Eif3c/Eif4a3/Cdk9/Carm1/Eif4g1/Fmr1/Fmr1	14
GO:0038066	p38MAPK cascade	38/6830	96/30878	8.49822e-05	0.00134075	0.00111153	Vegfa/Fgfr3/Vegfa/Map3k5/Gadd45b/Mapk14/Vegfa/Emc10/Kars/Mapkapk2/Dusp1/Prmt1/Mfhas1/Map2k3/Mink1/Fgfr3/Hsph1/Pja2/Dlg1/Phlpp1/Kars/Mink1/Gadd45g/Emc10/Dlg1/Mink1/Dlg1/Per1/Zfp36/Gadd45a/Zfp36l1/Fgfr3/Sash1/Il1b/Cyld/Dusp10/Met/Xdh	38
GO:0097242	amyloid-beta clearance	24/6830	52/30878	0.000104312	0.00160914	0.00133404	Lrp1/Ldlr/Marco/Insr/C3/Rock1/Hmgcr/Rab11a/Picalm/Apoe/Cd36/Lrpap1/Clu/Picalm/Mme/Cltc/Hmgcr/Msr1/Cyp51/Lrp4/Lrp1/Rab5a/Srf/Msr1	24
GO:0019915	lipid storage	46/6830	124/30878	0.000106395	0.00163797	0.00135793	Enpp1/Bscl2/4932438A13Rik/Osbpl8/Apob/Acacb/C3/Stat5b/Itgav/Plin2/Fitm2/Cry1/Apoa1/Ptpn2/Hexb/Apoe/Srebf2/Cd36/Angptl3/Acacb/Stat5a/Ppara/Dgat1/Gm2a/Nr1h2/Scarb1/Apoc4/Stard4/Fto/Pnpla2/Nr1h2/Plin5/Ttc39b/Msr1/Nr1h3/Tmem135/Alkbh7/Abhd5/Dgat2/Cry2/Nfkbia/Osbpl11/Msr1/Il1b/Hexa/Sirt1	46
GO:0031468	nuclear envelope reassembly	10/6830	14/30878	0.000114236	0.00173077	0.00143487	Ubxn2b/Ankle2/Reep4/Chmp7/Reep3/Nsfl1c/Chmp4b/Chmp2a/Spast/Spast	10
GO:0051006	positive regulation of lipoprotein lipase activity	10/6830	14/30878	0.000114236	0.00173077	0.00143487	Apoa4/Apoh/Lmf1/Apoc2/Nr1h2/Nr1h2/Apoa5/Nr1h3/Apoh/Abhd5	10
GO:0061951	establishment of protein localization to plasma membrane	40/6830	104/30878	0.000118395	0.00178668	0.00148123	Gripap1/Commd1/Sec16a/Myo5b/Vamp4/Krt18/Csk/Nsf/Vamp3/Rack1/Vamp7/Lypla1/Rab11a/Rab8a/Gorasp1/Vps35/Lyplal1/Snx27/Pkdcc/Sptbn1/Sys1/Scrib/Arfrp1/Vamp2/Optn/Gga1/Blzf1/Washc1/Golga4/Golga7/D230025D16Rik/Gorasp2/Golph3/Bbs2/Acsl3/Nectin3/Gga3/Ank3/Golph3l/Sptbn1	40
GO:1905898	positive regulation of response to endoplasmic reticulum stress	28/6830	65/30878	0.000129007	0.00193536	0.00160449	Fcgr2b/Tmem33/Eif2ak3/Atf6/Xbp1/Pik3r1/Ptpn2/Sgta/Ubqln1/Bag6/Bax/Bcap31/Spop/Edem2/Tmem259/Ubqln1/Rnf185/Nck1/Tmem33/Rnft1/Ern1/Serinc3/Ubqln2/Bag6/Bag6/Sirt1/Sgta/Edem1	28
GO:0046755	viral budding	14/6830	24/30878	0.000131395	0.00195964	0.00162461	Chmp6/Vps4b/Tsg101/Mvb12a/Chmp2b/Vps4a/Chmp1b/Chmp3/Vta1/Snf8/Chmp5/Chmp4b/Chmp2a/Pdcd6ip	14
GO:0106118	regulation of sterol biosynthetic process	14/6830	24/30878	0.000131395	0.00195964	0.00162461	Dhcr7/Apob/Sod1/Scp2/Por/Apoe/Fdps/Scap/Erlin2/Erlin1/Pex2/Sec14l2/Srebf1/Dhcr7	14
GO:0035437	maintenance of protein localization in endoplasmic reticulum	9/6830	12/30878	0.000143055	0.00210882	0.00174829	Hspa5/Ankrd13c/Tapt1/Insig1/Os9/Kdelr3/Kdelr1/Kdelr2/Rer1	9
GO:1905953	negative regulation of lipid localization	31/6830	75/30878	0.000145989	0.00213967	0.00177387	Osbpl8/Hbp1/Apoa2/Akt1/Ptpn11/Itgav/Igfbp3/Atp5j/Cry1/Ptpn2/Akt2/Srebf2/Apoc2/Ppara/Nr1h2/Abcg8/Pcsk9/Pnpla2/Nr1h2/Irak1/Ttc39b/Akt2/Nr1h3/Abcg5/Abhd5/Acsl4/Cry2/Nfkbia/Irs2/Igfbp3/Abcg8	31
GO:0039694	viral RNA genome replication	23/6830	50/30878	0.000153851	0.00223349	0.00185165	Pi4ka/Resf1/Setdb1/Pcbp1/Atg16l1/Pcbp2/Mphosph8/Smarcb1/Trim28/Inpp5k/Pcbp2/Top2b/Tasor/Morc2a/Vapb/Eea1/Atg16l1/Atg5/Rab5a/Atg7/Fmr1/Zfp809/Fmr1	23
GO:0071985	multivesicular body sorting pathway	22/6830	47/30878	0.000155194	0.00224019	0.0018572	Lyst/Vcp/Rilp/Vps4b/Tmem50a/Sort1/Chmp2b/Vps37a/Vps37c/Chmp1a/Chmp1b/Ubxn6/Chmp3/Leprotl1/Vps25/Vta1/Snf8/Vps28/Tmem50b/Chmp5/Chmp2a/Leprot	22
GO:0042364	water-soluble vitamin biosynthetic process	8/6830	10/30878	0.000166096	0.00237957	0.00197275	Gsto1/Gulo/Akr1a1/Rgn/Rfk/Pdxk/Pnpo/Mmachc	8
GO:0070988	demethylation	33/6830	82/30878	0.000166979	0.00238774	0.00197952	Jmjd1c/Otud4/Kdm4c/Ube2b/Kdm1a/Cyp1a2/Kdm3b/Kdm2a/Usp7/Kdm6a/Por/Kdm5c/Tdg/Alkbh5/Kdm7a/Kdm5a/Usp9x/Apex1/Trim28/Kdm6b/Kdm5d/Jmjd1c/Kdm3a/Kdm1a/Kdm5b/Fto/Ppme1/Kdm4a/Alkbh3/Pagr1a/Mmachc/Jmjd6/Kdm2a	33
GO:1904478	regulation of intestinal absorption	13/6830	22/30878	0.000192022	0.00271031	0.00224695	Abcg2/Apoa4/Apoa2/Abcb1a/Apoa1/Dgat1/Abcg8/Apoa5/Abcg5/Acat2/Epb41/Epb41/Abcg8	13
GO:0060628	regulation of ER to Golgi vesicle-mediated transport	14/6830	25/30878	0.000237867	0.00325512	0.00269861	Rnf139/Arf1/Tbc1d20/Sar1b/Preb/Mapk15/Insig1/Scfd1/Rint1/Stx18/Sar1a/Use1/Yipf5/Sec24b	14
GO:0062014	negative regulation of small molecule metabolic process	58/6830	171/30878	0.000258842	0.00349827	0.00290019	Apoc3/Ep300/Ddit4/Acacb/Mlxipl/Ppargc1a/Sod1/Ap2a1/Nfkb1/Mst1/Akt1/Stat3/Prox1/Acadvl/Acadl/Cda/Cry1/Pde12/Apoe/Pid1/Acacb/Tgfb1/Lepr/Nr1h4/Rhoa/Maea/Dbi/Trp53/Gck/Gck/Nr1h4/Ugt1a1/Cltc/Dnajc15/Mtch2/Wdtc1/Etfbkmt/Erlin2/Insig1/Plin5/Pgp/Trib3/Flcn/Acmsd/Fam3c/Insig2/Erlin1/Ppif/Mlxipl/Dgat2/Smpd3/Fbp1/Acadl/Apoc3/Lepr/Sirt1/Sik1/Lepr	58
GO:0032200	telomere organization	69/6830	212/30878	0.00028926	0.00386828	0.00320695	Myc/Xrcc6/Smc5/Acd/Terf2/Ylpm1/Hnrnpd/Pnkp/Mapkapk5/Hnrnpa2b1/Ercc1/Tcp1/Xrcc5/Lmna/Mapk1/Cct5/H3f3a/Tep1/Ctnnb1/Zbtb48/Cct6a/Cct7/Cct3/Tnks2/Parp3/Smg5/Pcna/Cct2/Apex1/Cct4/Smg7/Hnrnpd/Atrx/Mapk3/Tent4b/Gnl3l/Smg5/Hsp90ab1/Hsp90aa1/Mapk15/Smg1/Slx1b/Map2k7/Smc5/Gnl3/Nat10/Rpa1/Hnrnpu/Terf2ip/Nsmce2/Smc6/Nhp2/Upf1/Nek7/Ptges3/Nbn/Hnrnpc/Dclre1a/Ylpm1/Rad50/Tinf2/Nabp2/Parn/Xrcc4/Tent4b/Dhx36/Dkc1…	69
GO:0015985	energy coupled proton transport, down electrochemical gradient	16/6830	31/30878	0.000303853	0.00401423	0.00332794	Atp5g2/Atp5b/Dnajc30/Atp5j/Atp5a1/Atp5g3/Atp5c1/Atp5d/Atp5f1/Stoml2/Atp5l/Atp5g1/Cyc1/Cox5b/Atp5o/Atp5h	16
GO:1905476	negative regulation of protein localization to membrane	23/6830	52/30878	0.000315196	0.00412837	0.00342257	Ppfia1/Hectd1/Itgb1bp1/Csk/Gdi1/Lypla1/Picalm/Dab2/Pid1/Lyplal1/Tgfb1/Picalm/Ap2m1/Inpp5k/Pkdcc/Cltc/Ppp2r5a/Ogt/Mrap/Tmem59/Numb/Bcl2l1/Ppfia1	23
GO:0065005	protein-lipid complex assembly	17/6830	34/30878	0.000323609	0.00420968	0.00348998	Mttp/Apoa4/Apoa2/Lcat/Abca1/Arf1/Apoa1/Apoe/Snx9/Ces1g/Fech/Dgat1/Nr1h2/Nr1h2/Apoa5/Ces1d/Acsl3	17
GO:0070584	mitochondrion morphogenesis	19/6830	40/30878	0.000340615	0.00434939	0.0036058	Dnm1l/Opa1/Ndufs6/Coq7/Slirp/Pank2/Pid1/Bax/Mff/Supv3l1/Mfn1/Ssbp1/Poldip2/Fis1/Col4a3bp/Opa1/Bcl2l1/Dnm1l/Pnpt1	19
GO:0006826	iron ion transport	27/6830	65/30878	0.000346887	0.00441471	0.00365996	Slc39a14/Timd2/Myo1b/Dnm2/B2m/Fth1/Dnm2/Myo1b/Slc11a2/Lmtk2/Tfrc/Cp/Cltc/Slc39a14/Snx3/Myo1b/Arhgap1/Scara5/Slc25a28/Slc25a37/Trf/Steap4/Sfxn1/Iscu/Slc40a1/Tfr2/Cp	27
GO:0010873	positive regulation of cholesterol esterification	9/6830	13/30878	0.000373182	0.00464864	0.0038539	Apoa4/Apoa2/Agtr1a/Apoa1/Apoe/Agt/Stard4/Apoa5/Scd1	9
GO:0051683	establishment of Golgi localization	9/6830	13/30878	0.000373182	0.00464864	0.0038539	Cdc42/Ywhaz/Slc9a3r1/Ripor1/Pdcd10/Copg1/Stk25/Arhgap21/Arhgap21	9
GO:0045773	positive regulation of axon extension	40/6830	109/30878	0.000375171	0.00465822	0.00386184	Fn1/Rufy3/Lrp1/Cyfip1/Vegfa/Eif4g2/Ep300/Fn1/Vegfa/Myo5b/Ilk/Cxcl12/Gdi1/Megf8/Vegfa/Rab11a/Map3k13/Fn1/Apoe/Zfyve27/Rpl4/Adnp/Gsk3b/Pafah1b1/Anapc2/Golga4/Lrp1/Eif2b2/Atp5g1/Ndel1/Srf/Limk1/Cyfip1/Adnp/Bmpr2/Fn1/Eif4g2/Tnfrsf12a/Fn1/Fn1	40
GO:0043112	receptor metabolic process	114/6830	386/30878	0.000383474	0.00475358	0.00394089	Hdac2/Eps15/Ulk1/Hif1a/Pard3/Syne1/Vegfa/Arfgef2/Sec24a/Lgmn/Rnf43/Kif16b/Inpp5f/Nedd4/Arap1/Ap1ar/Atxn2/Vegfa/Dnm2/Scyl2/Sdcbp/Pip5k1c/Grk4/Becn1/Mkln1/Itgb1/Fcer1g/Furin/Agtr1a/Cd81/Dnm2/Cd9/Itgav/Nsf/Caml/Ackr3/Hnrnpk/Vamp3/Arf1/Vegfa/Picalm/Dab2/Apoe/Lmtk2/Ptpn1/Grk2/Sec24a/Psen2/Grb2/Cd36/Hdac6/Dtx3l/Tgfb1/Ankrd13c/Psen1/Arap1/Ece1/Lrpap1/Flot1/Fnta/Tfrc/Anxa2/Ppara/Cdk5/Trappc4/Picalm/Hdac1…	114
GO:0030307	positive regulation of cell growth	109/6830	367/30878	0.000404634	0.00500775	0.00415161	Fn1/Rufy3/Lrp1/Cyfip1/Usp47/Vegfa/Eif4g2/Rptor/Ep300/Cyba/Fn1/Igf1/Igf1/Eif4g1/Vegfa/Myo5b/Ptk2/Sdcbp/Hpn/Adam10/Ilk/Parp2/Plaa/Akt1/Ptk2/Cd81/Cxcl12/Gdi1/Megf8/Hnrnpk/Mtpn/Vegfa/Egfr/Rab11a/Map3k13/Fn1/Picalm/F2/Exosc2/Egfr/Ddx3x/Apoe/Zfyve27/Slc25a33/Avpr1a/Hdgfl2/Ncbp1/Cd38/Fdps/Rhoa/Igf1/Exosc4/Cfl1/Rpl4/Picalm/Adnp/Hnrnpk/Gsk3b/Crk/Pafah1b1/Csnk2a1/Ino80/Supv3l1/Cdkn2aip/Derl2/Anapc2/Adnp2/T…	109
GO:0034728	nucleosome organization	58/6830	174/30878	0.000429575	0.00524837	0.00435109	Pole3/Znhit1/Arid1a/Nap1l4/Nasp/Brd2/Nap1l4/Setd2/Arid1a/Smarca2/Supt16/Smarca2/Smarce1/Tspyl1/H1f0/Tnp2/Nap1l1/Smarcc1/Anp32e/Ptma/Set/Hp1bp3/Smarcb1/Ubn1/Cebpg/Npm1/Psme4/Hist1h1c/Rbbp4/Atrx/Supt6/Vps72/Smarca2/Smarcc2/Ino80/Hist1h2bc/Shprh/Tspyl2/Hat1/Paf1/Znhit1/Rnf8/Ipo4/Smarca5/Smarcd2/Asf1a/Actr6/Npm1/Naa60/Sart3/H2afy/Mcm3ap/Smarca4/Ctcf/Grwd1/Supt16/Naa60/Hist1h1e	58
GO:0051881	regulation of mitochondrial membrane potential	46/6830	131/30878	0.000453291	0.00548716	0.00454906	Myc/Htt/Atpif1/Bnip3/Got1/Sod1/Prdx3/Akt1/Abcd1/Rack1/Vcp/Bco2/Gclc/Spg20/Akt2/Slc25a33/Pank2/Bad/Pid1/Sod2/Gclm/Clic1/Ctns/Bax/Ucp2/Gsk3b/Mtch2/Akt2/Prelid1/Arl6ip5/Kdr/Mul1/Ndufs1/Ppa2/Stoml2/Park7/Ndufc2/Atp5g1/Tmem135/Oga/Ppp2r3c/Bnip3l/Gclc/Tusc2/Bcl2l1/Ubb	46
GO:0051004	regulation of lipoprotein lipase activity	15/6830	29/30878	0.00045415	0.00548716	0.00454906	Angptl8/Apoc3/Apoa4/Apoh/Lmf1/Angptl3/Apoc2/Nr1h2/Sort1/Nr1h2/Apoa5/Nr1h3/Apoh/Abhd5/Apoc3	15
GO:0002455	humoral immune response mediated by circulating immunoglobulin	29/6830	73/30878	0.000521817	0.00613959	0.00508994	Fcgr2b/C9/C8a/C3/Hc/C1qb/C2/Ptpn6/Cd81/Mbl1/Serping1/C1qc/C1s1/Mbl2/C1rl/Apcs/Cfi/C8b/C1s2/C1ra/C8a/C1qbp/C8g/Masp2/Hpx/C8a/Ptpn6/C1s2/C9	29
GO:0046434	organophosphate catabolic process	111/6830	378/30878	0.000570182	0.00666755	0.00552764	Myc/Khk/Jmjd8/Hif1a/Enpp1/Ldha/Ldlr/Dhtkd1/Aldoa/Inpp5f/Ddit4/Gapdh/Igf1/Acot7/Igf1/Enpp2/Pklr/Mlxipl/Insr/Ppargc1a/Smpd2/Idh1/Gpi1/Pgk1/Apoa2/Pfkl/Gpd1/Bpgm/Tpi1/Lipc/Stat3/Abcd1/Pon1/Smpdl3a/Hint1/Vcp/Galt/Smpd1/Nt5e/Synj2/Pgam1/Foxk2/Angptl3/Upp2/Aldob/Apoc2/Pld1/Nudt4/Ada/Igf1/Ppara/Mif/Eif6/Trp53/Eno1/Aldoa/Inpp5k/Ncor1/Ncor1/Gck/Gck/Ogdh/Itpa/Scarb1/Gpd2/Smpd4/Mtch2/Inpp5a/Prkaa2/Nudt9/Gpcp…	111
GO:0034314	Arp2/3 complex-mediated actin nucleation	23/6830	54/30878	0.00060899	0.0069897	0.00579472	Cyfip1/Nckap1/Coro1b/Gmfg/Ap1ar/Nckap1/Arpc4/Arf1/Wasl/Actr3/Iqgap2/Fchsd2/Whamm/Actr2/Washc1/Arpc5/Arpc5l/Arpc3/Jmy/Arpc1a/Arpc1b/Cyfip1/Trim27	23
GO:0016226	iron-sulfur cluster assembly	13/6830	24/30878	0.000613292	0.0069897	0.00579472	Hscb/Ciapin1/Hspa9/Ciao3/Ciao1/Glrx3/Ciao2b/Iscu/Isca1/Isca2/Ciao2a/Nfu1/Nubp1	13
GO:0031163	metallo-sulfur cluster assembly	13/6830	24/30878	0.000613292	0.0069897	0.00579472	Hscb/Ciapin1/Hspa9/Ciao3/Ciao1/Glrx3/Ciao2b/Iscu/Isca1/Isca2/Ciao2a/Nfu1/Nubp1	13
GO:0033750	ribosome localization	13/6830	24/30878	0.000613292	0.0069897	0.00579472	Ran/Rps15/Abce1/Eif6/Nup88/Npm1/Ltv1/Xpo1/Sdad1/Nmd3/Riok2/Rrs1/Npm1	13
GO:0006278	RNA-dependent DNA biosynthetic process	38/6830	105/30878	0.000706602	0.00789052	0.00654154	Acd/Terf2/Pnkp/Mapkapk5/Tcp1/Xrcc5/Mapk1/Cct5/Ctnnb1/Cct6a/Cct7/Cct3/Smg5/Cct2/Cct4/Smg7/Mapk3/Tent4b/Gnl3l/Smg5/Hsp90ab1/Hsp90aa1/Mapk15/Map2k7/Nat10/Rpa1/Hnrnpu/Nhp2/Nek7/Ptges3/Hnrnpc/Rad50/Tinf2/Parn/Tent4b/Dkc1/Cct8/Rpa1	38
GO:0051560	mitochondrial calcium ion homeostasis	20/6830	45/30878	0.000706799	0.00789052	0.00654154	Pdzd8/Rap1gds1/Bnip3/Anxa6/Tgm2/Mcu/Bcap31/Slc25a23/Maip1/Immt/Micu2/Afg3l2/Micu1/1600014C10Rik/Slc8b1/Fis1/Mcur1/Letm1/Anxa6/Immt	20
GO:1905952	regulation of lipid localization	86/6830	283/30878	0.000720538	0.00802915	0.00665646	Lrp1/Commd1/Osbpl8/Tmf1/Repin1/Hbp1/Apob/Acacb/C3/Apoa4/Apoa2/Abcb4/Agtr1a/Akt1/Scp2/Ptpn11/Abca1/Itgav/Igfbp3/Pon1/Fitm2/Hnrnpk/Nucb2/Atp5j/Cry1/Apoa1/Ptpn2/Dab2/Apoe/Akt2/Srebf2/Lipg/Cd36/Acsl5/Acacb/Apoc2/Agt/Anxa2/Ppara/Mif/Dgat1/Hnrnpk/Mapk9/Ncor1/Ncor1/Nr1h2/Scarb1/Apoc4/Abcg8/Pcsk9/Kdm5b/Fto/Pnpla2/Nr1h2/Irak1/Plin5/Ttc39b/Ldlrap1/Apoa5/Akt2/Msr1/Eprs/Prelid1/Washc1/Nr1h3/Lrp1/Gps2/Nus1/Ab…	86
GO:0098760	response to interleukin-7	15/6830	30/30878	0.000723423	0.00802915	0.00665646	Crkl/Jak1/Pdia3/Hdgf/Rad23b/Atp5b/Hspd1/Hnrnph1/Ybx1/Eno1/Stip1/Hnrnph1/Atic/Gipc1/Hnrnph1	15
GO:0098761	cellular response to interleukin-7	15/6830	30/30878	0.000723423	0.00802915	0.00665646	Crkl/Jak1/Pdia3/Hdgf/Rad23b/Atp5b/Hspd1/Hnrnph1/Ybx1/Eno1/Stip1/Hnrnph1/Atic/Gipc1/Hnrnph1	15
GO:0098927	vesicle-mediated transport between endosomal compartments	31/6830	81/30878	0.000725565	0.00804124	0.00666649	Kif16b/Aktip/Becn1/Stx8/Mapk1/Rab21/Rilp/Rdx/Dab2/Lmtk2/Snx12/Rab7/Emp2/Mapk3/Wdr81/Ptpn23/Pik3c3/Snx3/Wdr91/Hook1/Vps11/Map2k2/Chmp3/Rab5a/Snf8/Sh3glb1/Mtmr2/Hook3/Snx16/Map2k1/Hook2	31
GO:1903077	negative regulation of protein localization to plasma membrane	19/6830	42/30878	0.000730852	0.0080881	0.00670533	Ppfia1/Hectd1/Csk/Lypla1/Picalm/Dab2/Pid1/Lyplal1/Tgfb1/Picalm/Ap2m1/Pkdcc/Cltc/Ppp2r5a/Mrap/Tmem59/Numb/Bcl2l1/Ppfia1	19
GO:0010869	regulation of receptor biosynthetic process	16/6830	33/30878	0.000746835	0.00823484	0.00682698	Hdac2/Hif1a/Sec24a/Furin/Itgav/Hnrnpk/Sec24a/Hdac6/Ankrd13c/Ppara/Hdac1/Hnrnpk/Nr1h3/Cnpy2/Hdac6/Hif1a	16
GO:0035561	regulation of chromatin binding	17/6830	36/30878	0.000753684	0.00828076	0.00686506	Kdm1a/Kat2b/Ppp3ca/Btaf1/Tdg/Ctnnb1/Fbh1/Dtx3l/Wapl/Kdm1a/Parp9/Mepce/Med25/Senp2/Mbd2/Med25/Fbh1	17
GO:1901658	glycosyl compound catabolic process	17/6830	36/30878	0.000753684	0.00828076	0.00686506	Gusb/Gba/Cda/Gm4737/Upb1/Ada/Fuca2/Abhd10/Gla/Cdadc1/Enpp4/Dpyd/Dera/Gmpr2/Fuca1/Pycrl/Naga	17
GO:1901264	carbohydrate derivative transport	40/6830	113/30878	0.000859715	0.00920899	0.0076346	Vamp8/Slc17a4/Slc35d1/Psap/Cyba/Psap/Guk1/Slc17a3/Slc25a17/Slc28a2/Apoa2/Abcb1a/Gjb1/G6pc/Slc35b1/Slc35b2/Ada/Slc17a4/Slc17a3/Slc17a2/Adora1/Scarb1/Slc35a1/Lbp/Slc17a1/G6pc3/Slc17a5/Slc35b4/Slc25a42/Slc35a3/Slc35a5/Atg5/Map1lc3b/Slc37a4/Slc35a4/Atg7/Mfsd2a/Slc37a2/Slc28a1/Psap	40
GO:0030968	endoplasmic reticulum unfolded protein response	36/6830	99/30878	0.000870102	0.00929245	0.00770378	Atf6b/Bfar/Tmem33/Ep300/Eif2ak3/Atf6/Xbp1/Cops5/Hspa5/Pik3r1/Ddit3/Ptpn2/Atf4/Derl3/Ptpn1/Dnajc3/Creb3/Ero1l/Bax/Nfe2l2/Vapb/Hspa13/Derl2/Rnf121/Creb3l3/Derl1/Cdk5rap3/Nck1/Selenos/Tmem33/Ern1/Herpud2/Stub1/Serp1/Crebrf/Atf6b	36
GO:0010421	hydrogen peroxide-mediated programmed cell death	12/6830	22/30878	0.000917227	0.00970076	0.00804229	Glrx/Hdac6/Endog/Hsph1/Pdcd10/Pawr/Park7/Trap1/Hdac6/Stk25/Foxo3/Met	12
GO:0097468	programmed cell death in response to reactive oxygen species	12/6830	22/30878	0.000917227	0.00970076	0.00804229	Glrx/Hdac6/Endog/Hsph1/Pdcd10/Pawr/Park7/Trap1/Hdac6/Stk25/Foxo3/Met	12

## Sheet: Supplemental_File_2c
Supplemental File 2c: Biological Process (BP) GO Terms enriched in the testis for A vs B comparison of differential expression in Peromyscus transcriptomes.
ID	Description	GeneRatio	BgRatio	pvalue	p.adjust	qvalue	geneID	Count
GO:0007059	chromosome segregation	303/10371	498/30878	4.98714e-36	3.87701e-32	3.43693e-32	Mael/Kif2b/Bag6/Hnrnpu/Smc6/Morc2b/Hormad1/Sycp1/Sycp3/Usp44/Dync1h1/Ran/Syce1/Cep63/Meioc/Tex15/Top2a/Tnks/Kif2c/Smc1b/Haspin/Cdk5rap2/Wapl/Kpnb1/Stag3/Nipbl/Sirt2/Ik/Smc4/Srpk1/Ube2b/Racgap1/Cdc20/Smc4/Ncapd2/Msto1/Sfpq/Ankrd53/Arl8b/Chmp2b/Rad18/Naa60/Spag5/Rps3/Rec8/Cep85/Tlk2/Cenpf/Anapc1/Ube2i/Knl1/Sun1/Top3b/Zfp207/Smc5/Ctnnb1/Usp9x/Ppp1r7/Ccnb1/Rmi1/Vps4a/Cdc27/Tex14/Top1/Rcc1/Actr3/Akap8…	303
GO:0060271	cilium assembly	288/10371	481/30878	1.44967e-32	5.63488e-29	4.99527e-29	Akap4/Spata6/Alms1/Kif27/Lrrc46/Odf2/Odf2/Dnaaf1/Dnah8/Wdr35/Rfx2/Cfap54/Vdac3/Tekt2/Spag17/Ccdc88a/Ubxn10/Dync2h1/Stk36/Hydin/Zmynd10/Tekt3/Map4/Ift140/Tekt4/Ttll5/Ulk4/Entr1/Atp6v1d/Mak/Ccdc13/Ift172/Ube2b/Sclt1/Ptpdc1/Ttbk2/Cep164/Csnk1d/Spag6l/Dzip1/Ift122/Jhy/Cep70/Cfap43/Ift74/Tekt1/Dnm2/Rab3ip/Pcnt/Dnah1/Tctex1d2/2700049A03Rik/Entr1/Cep126/Cfap44/Ift81/Cluap1/Cep89/Iqub/Hyls1/Ccdc39/Drc1/C…	288
GO:0042254	ribosome biogenesis	244/10371	392/30878	1.98871e-31	5.15341e-28	4.56845e-28	Glul/Rps6/Nsun4/Rpl7/Ran/Wbp11/Npm1/Rpl26/Rpsa/Gnl2/Rps25/Rpl10l/Rpl23a/Rps7/Rpl5/Rpl12/Rps8/Rps24/Rps24/Rps14/Rpl3/Rpl35/Rps2/Lyar/Ipo4/Rps5/Isg20l2/Ddx17/Xpo1/Rpl35a/Rpl24/Rpl11/Sbds/Pa2g4/Pih1d2/Cul4a/Rps10/Rpl10a/Tent4b/Ebna1bp2/Nop58/Mtrex/Nup88/Tsc1/Rpl6/Nsa2/Wdr12/Aamp/Rps16/Mdn1/Exosc5/Nmd3/Rps15/Npm3/Riok3/Ddx3x/Ngdn/Rpl27/Cebpz/Dcaf13/Abce1/Sart1/Pes1/Dis3/Rpl14/Mrpl1/Tsr1/Mrpl22/Sirt1/…	244
GO:0034470	ncRNA processing	284/10371	480/30878	6.84541e-31	1.33041e-27	1.17939e-27	Sephs2/Rps6/Nsun4/Rpl7/Ints6/Wbp11/Npm1/Rpl26/Srrt/Rps7/Rpl5/Rps8/Rps24/Rps24/Rps14/Rpl35/Lyar/Ddx17/Rpl35a/Rpl11/Sbds/Pa2g4/Pih1d2/Hnrnpa2b1/Ddx1/Rpl10a/Tent4b/Ebna1bp2/Mtrex/Rtraf/Elp5/Nsa2/Wdr12/Rps16/Mdn1/Exosc5/Cdkal1/Rps15/Npm3/Riok3/Ngdn/Rpl27/Ssb/Ints8/Dcaf13/Sart1/Pes1/Dis3/Rpl14/Clp1/Mrpl1/Ints11/Tarbp2/Tsr1/Sirt1/Ints4/Aars/Thumpd3/Pdcd11/Nop14/Ints1/Ddx27/Rps21/Utp18/Wdr36/Rtcb/Tent4b…	284
GO:0071826	ribonucleoprotein complex subunit organization	236/10371	393/30878	3.52404e-27	3.04398e-24	2.69846e-24	Hsp90aa1/Setx/Eif5/Hsp90ab1/Nsun4/Dync1h1/Cnot1/Vcp/Ddx20/Srpk2/Rpsa/Atxn2l/Atxn2l/Rps25/Rpl10l/Rpl23a/Rpl5/Prpf8/Rpl12/Eif3a/Dyrk3/Snrnp200/Sf3b1/Rps14/Ptges3/Rpl3/Srpk1/Strap/Rps2/Taf9/Rpl13a/Rps5/Rbm5/Cnot1/Atr/Ruvbl2/Rpl24/Eif4h/Atr/Psip1/Rpl11/Eif3d/Eif2s2/Sbds/Sf3a1/Pih1d2/Nudt21/Ddx39b/Srsf1/Rps10/Eif2s1/Gemin4/Rps23/Sf3a2/Rpl6/Snrpd1/Ptbp2/Cnot7/Mdn1/Dhx9/G3bp2/Rps15/Psip1/Ddx3x/Ythdc1/Td…	236
GO:0022618	ribonucleoprotein complex assembly	221/10371	365/30878	3.18677e-26	2.4774e-23	2.19619e-23	Hsp90aa1/Setx/Eif5/Hsp90ab1/Nsun4/Dync1h1/Cnot1/Ddx20/Srpk2/Rpsa/Atxn2l/Atxn2l/Rps25/Rpl10l/Rpl23a/Rpl5/Prpf8/Rpl12/Eif3a/Snrnp200/Sf3b1/Rps14/Ptges3/Rpl3/Srpk1/Strap/Rps2/Taf9/Rpl13a/Rps5/Rbm5/Cnot1/Atr/Ruvbl2/Rpl24/Eif4h/Atr/Psip1/Rpl11/Eif3d/Eif2s2/Sbds/Sf3a1/Pih1d2/Nudt21/Ddx39b/Srsf1/Rps10/Eif2s1/Gemin4/Rps23/Sf3a2/Rpl6/Snrpd1/Ptbp2/Cnot7/Mdn1/Dhx9/G3bp2/Rps15/Psip1/Ddx3x/Ythdc1/Cirbp/Pum2/L…	221
GO:0006403	RNA localization	181/10371	293/30878	3.92392e-23	2.77314e-20	2.45836e-20	Hnrnpu/Eif5a/Tcp1/Fyttd1/Ddx25/Ran/Npm1/Cct4/Tnks/Nup153/Pabpn1/Cct2/Nup98/Ahctf1/Ranbp2/Nup188/Atr/Xpo1/Sfpq/Hnrnpa3/Rbm27/Atr/Nxt1/Nup214/Senp2/Ddx39b/Srsf1/Hnrnpa2b1/Hnrnpa3/Setd2/Nop58/Qk/Khdrbs1/Nup88/Thoc5/Sidt2/Tsc1/Akap8l/Tpr/Supt6/Rae1/Nxf1/Xpot/Dhx9/1700017N19Rik/Mcm3ap/Thoc1/Nup155/Pom121/G3bp2/Nmd3/Rps15/Casc3/Zc3h3/Iws1/Zc3h11a/Ythdc1/Thoc7/Ddx39/Poldip3/Ssb/Kif5c/Rbm26/Abce1/Lrpprc/…	181
GO:0050657	nucleic acid transport	160/10371	260/30878	2.22442e-20	1.08079e-17	9.5811e-18	Hnrnpu/Eif5a/Fyttd1/Ddx25/Ran/Npm1/Tnks/Nup153/Pabpn1/Nup98/Ahctf1/Ranbp2/Nup188/Xpo1/Sfpq/Hnrnpa3/Rbm27/Nxt1/Nup214/Senp2/Ddx39b/Srsf1/Hnrnpa2b1/Hnrnpa3/Setd2/Qk/Khdrbs1/Nup88/Thoc5/Sidt2/Tsc1/Akap8l/Tpr/Supt6/Rae1/Nxf1/Xpot/Dhx9/1700017N19Rik/Mcm3ap/Thoc1/Nup155/Pom121/G3bp2/Nmd3/Rps15/Casc3/Zc3h3/Iws1/Zc3h11a/Ythdc1/Thoc7/Ddx39/Poldip3/Ssb/Kif5c/Rbm26/Abce1/Lrpprc/Tomm20/Srsf3/Hnrnpa1/Slbp/Ran…	160
GO:0050658	RNA transport	160/10371	260/30878	2.22442e-20	1.08079e-17	9.5811e-18	Hnrnpu/Eif5a/Fyttd1/Ddx25/Ran/Npm1/Tnks/Nup153/Pabpn1/Nup98/Ahctf1/Ranbp2/Nup188/Xpo1/Sfpq/Hnrnpa3/Rbm27/Nxt1/Nup214/Senp2/Ddx39b/Srsf1/Hnrnpa2b1/Hnrnpa3/Setd2/Qk/Khdrbs1/Nup88/Thoc5/Sidt2/Tsc1/Akap8l/Tpr/Supt6/Rae1/Nxf1/Xpot/Dhx9/1700017N19Rik/Mcm3ap/Thoc1/Nup155/Pom121/G3bp2/Nmd3/Rps15/Casc3/Zc3h3/Iws1/Zc3h11a/Ythdc1/Thoc7/Ddx39/Poldip3/Ssb/Kif5c/Rbm26/Abce1/Lrpprc/Tomm20/Srsf3/Hnrnpa1/Slbp/Ran…	160
GO:0000819	sister chromatid segregation	168/10371	283/30878	4.73151e-19	2.04348e-16	1.81153e-16	Hnrnpu/Hormad1/Sycp3/Usp44/Ran/Top2a/Tnks/Kif2c/Smc1b/Haspin/Cdk5rap2/Wapl/Kpnb1/Stag3/Nipbl/Ik/Smc4/Racgap1/Cdc20/Smc4/Ncapd2/Msto1/Sfpq/Ankrd53/Chmp2b/Spag5/Rec8/Anapc1/Zfp207/Smc5/Ctnnb1/Ccnb1/Vps4a/Cdc27/Tex14/Akap8l/Tpr/Sgo2a/Kif18b/Numa1/Top2b/Cenpe/Ncaph/Knstrn/Akap8/Mapk15/Tubg1/Phf13/Nuf2/Stag1/Nusap1/Plk1/Kif22/Smc3/Kif2c/Becn1/Cdca5/Pttg1/Cep192/Chmp4b/Psmg2/Ncaph2/Anapc5/Naa50/Rab11a/…	168
GO:0048193	Golgi vesicle transport	241/10371	448/30878	7.45993e-19	2.89968e-16	2.57054e-16	Lamp1/Rangrf/Vcp/Rnf139/Optn/Sptbn1/Gbf1/Golga4/Bcap29/Ap3d1/Sec16a/Tbc1d20/Erp29/Rack1/Sgsm2/Hyou1/Vapa/Tmed2/Dnm2/Gga1/Arf4/Arf1/Sec23a/Rab6a/Arfgef2/Arl1/Mia3/Arfgap3/Copb2/Sec31a/Lamp1/Lypla1/Copg2/Sort1/Golph3l/Ergic2/Tbc1d14/Sec24c/Arl3/Tmed10/Arcn1/Ergic3/Uso1/Copg1/Nbas/Tfg/Mapk15/Blzf1/Vamp3/Cog6/Stx5a/Acsl3/Rab1b/Trappc11/Golga5/Cope/Tmed7/Copa/Sec22a/Bbs2/Sec24a/Atp9a/Ap4m1/Copb1/Trapp…	241
GO:0043414	macromolecule methylation	241/10371	451/30878	2.23446e-18	8.27174e-16	7.33282e-16	Mael/Ddx4/Nsun4/Nsd2/Kdm3a/Trim28/Tdrd1/Chd5/Ash2l/Rnf20/Gsk3b/Baz2a/Mphosph8/Setd3/Tdrd9/Ppm1d/Fkbp6/Rab6a/Rlf/Rif1/Fam98a/Smarcb1/Ctnnb1/Setd2/Ncoa6/Paf1/Piwil2/Kmt2e/Bmi1/Dydc1/Stpg4/Supt6/Etf1/Ctr9/Ash1l/Snw1/Ilf3/Iws1/Wdr61/Tdrd5/Parp1/Btg1/Smarca4/Carm1/Gsk3a/Mettl22/Gnas/Cbll1/Ogt/Nsd3/Chd5/Suz12/Ehmt2/Atf7ip/Wdr82/Virma/Arid4b/Sirt1/Dmrtc2/Prmt7/Ppm1d/Thumpd3/Mepce/Tdrkh/Kdm1a/Pld6/Prmt2/…	241
GO:0051168	nuclear export	142/10371	231/30878	3.41208e-18	1.20571e-15	1.06885e-15	Calr/Eif5a/Ywhae/Fyttd1/Ddx25/Ran/Npm1/Nup153/Pabpn1/Nup98/Hspa9/Gsk3b/Ppm1a/Xpo4/Xpo1/Xpo6/Strada/Rbm27/Nxt1/Bag3/Nup214/Cchcr1/Ddx39b/Hnrnpa2b1/Setd2/Ctdspl2/Cse1l/Khdrbs1/Nup88/Thoc5/Dnajc27/Cchcr1/Tsc1/Akap8l/Tpr/Styx/Supt6/Rae1/Prkaca/Nxf1/Xpot/Dhx9/1700017N19Rik/Mcm3ap/Thoc1/Nup155/Nmd3/Rps15/Nemf/Iws1/Zc3h11a/Ythdc1/Thoc7/Ddx39/Ahcyl1/Camk4/Poldip3/Ssb/Rbm26/Abce1/Smurf1/Srsf3/Park7/Chp1/R…	142
GO:1903046	meiotic cell cycle process	174/10371	305/30878	2.93487e-17	9.91987e-15	8.79387e-15	Mael/Hspa2/Ddx4/Bag6/Calr/Morc2b/Sycp2/Hormad1/Sycp1/Sycp3/Syce1/Cep63/Meioc/Tex15/Top2a/Brdt/Msh6/Wapl/Catsperz/Stag3/Sirt2/Smc4/Dazl/Ube2b/Dpep3/Cdc20/Smc4/Ncapd2/Tdrd9/Rec8/Sun1/Rmi1/Marf1/Piwil2/Tex14/Actr3/Bag6/Psmd13/Sgo2a/Mybl1/Cntd1/Top2b/Ncaph/Mapk15/Fzr1/Bag6/Tubg1/Nuf2/Washc1/Plk1/Ing2/Spata22/Pttg1/Aurka/Ccdc155/Ncaph2/Eif4g3/Ehmt2/Hfm1/Psmc3ip/Bub1/Topaz1/Dmrt1/Mus81/Hormad2/Dmrtc2/M…	174
GO:0032543	mitochondrial translation	70/10371	92/30878	8.17633e-17	2.54251e-14	2.25391e-14	Nsun4/Uqcc2/Uqcc1/Mief1/Tufm/Mrps15/Lrpprc/Mrpl43/Gars/Mrps18b/Mrpl51/Mrps18a/Fastkd3/Mrpl47/Gfm1/Iars2/Ndufa7/Qrsl1/Shmt2/Mrpl2/Mrps34/Mrpl58/Ngrn/Mrps25/Mrps35/Rars2/Malsu1/Mrpl52/Mrps6/Coa3/Fastkd2/Ptcd3/Mtif3/Mrpl57/Mrps2/Chchd1/Gatb/Mtrf1/Mrps17/C1qbp/Mrps27/Mrpl23/Ears2/Lars2/Mtif2/Alkbh1/Cdk5rap1/Tsfm/Mterf4/Mrps16/Gfm2/Mrps12/Yars2/Mrpl44/Mtg1/Trmt10c/Mrpl16/Gatc/Mterf3/Aars2/Mtrf1l/Rcc1l…	70
GO:0006611	protein export from nucleus	123/10371	197/30878	1.03365e-16	3.07347e-14	2.72461e-14	Calr/Eif5a/Ywhae/Fyttd1/Ddx25/Ran/Npm1/Pabpn1/Hspa9/Gsk3b/Ppm1a/Xpo4/Xpo1/Xpo6/Strada/Nxt1/Bag3/Nup214/Cchcr1/Ddx39b/Hnrnpa2b1/Setd2/Ctdspl2/Cse1l/Nup88/Thoc5/Dnajc27/Cchcr1/Tsc1/Akap8l/Tpr/Styx/Supt6/Rae1/Prkaca/Nxf1/Xpot/1700017N19Rik/Mcm3ap/Thoc1/Nup155/Nmd3/Rps15/Iws1/Zc3h11a/Ythdc1/Thoc7/Ddx39/Ahcyl1/Camk4/Poldip3/Ssb/Abce1/Smurf1/Srsf3/Park7/Chp1/Ranbp17/Frat1/Ncbp1/Pcid2/Nxf1/Sarnp/Gas6/Nu…	123
GO:0140053	mitochondrial gene expression	91/10371	132/30878	1.06745e-16	3.07347e-14	2.72461e-14	Nsun4/Tfam/Uqcc2/Sirt3/Uqcc1/Mief1/Tufm/Mrps15/Lrpprc/Mrpl43/Supv3l1/Tbrg4/Prkaa1/Gars/Mrps18b/Mrpl51/Mrps18a/Slc25a33/Tfb2m/Fastkd3/Mrpl47/Gfm1/Iars2/Ndufa7/Mrpl12/Qrsl1/Shmt2/Trnt1/Mrpl2/Mrps34/Mrpl58/Ngrn/Pnpt1/Mterf2/Mrps25/Mto1/Mrps35/1110008L16Rik/Rars2/Malsu1/Sirt3/Mrpl52/Mrps6/Coa3/Fastkd2/Ptcd3/Mtif3/Mrpl57/Mrps2/Chchd1/Gatb/Mtrf1/Mrps17/Chchd10/C1qbp/Mrps27/Polrmt/Mrpl23/Ears2/Hsd17b10/…	91
GO:0006302	double-strand break repair	195/10371	356/30878	1.32921e-16	3.56319e-14	3.15873e-14	Trip12/Morf4l1/Setx/Smc6/Morc2b/Rnf138/Nsd2/Wdr48/Vcp/Meioc/Tex15/Ube2n/Nipbl/Sfpq/Ggn/Mcm7/Rec8/Rif1/Polb/Ddx1/Smc5/Setd2/Rmi1/Marf1/Nsmce1/Rbbp8/Uimc1/Top2b/Rtel1/Parp1/Kdm2a/Ggn/Ubr5/Prpf19/Uimc1/Cdca5/Morf4l1/Ccdc155/Ppp4r2/Wdr70/Exd2/Tdp2/Lig1/Mus81/Trp53bp1/Mta1/Mms22l/Mrnip/Rfwd3/Slx4/Smchd1/Kdm1a/Nsmce2/Ppp4c/Xrcc6/Sfr1/Rad50/Fbh1/Recql5/Foxm1/Actr8/Ube2v2/Xrcc1/Aptx/Mcm6/Zfyve26/Dclre1a/…	195
GO:0007098	centrosome cycle	128/10371	211/30878	6.74904e-16	1.58991e-13	1.40944e-13	Trim37/Alms1/Odf2/Cetn4/Cep295nl/Odf2/Npm1/Cep63/Cdk5rap2/Plk4/Cetn1/Xpo1/Fbxw5/Chmp2b/Wdr62/Cep85/Cep295/C2cd3/Cep120/Ctnnb1/Kif3a/Cenpj/Deup1/Cntln/Ckap5/Ppp1r12a/Dctn1/Cntrob/D7Ertd443e/Chmp3/Cep152/Cep76/Cdk2/Plk1/Ranbp1/Haus1/Kat2a/Cep72/Haus4/Cep192/Chmp4b/4933427D14Rik/Aurka/Dctn1/Pdcd6ip/Kif11/Sdccag8/Kat2b/Plk2/Cep135/Ndel1/Rbm14/Ccp110/Ckap5/Chmp2a/Chmp1a/Kifc5b/Chmp5/Nsfl1c/Chd3/Dync1l…	128
GO:0070646	protein modification by small protein removal	129/10371	214/30878	1.05709e-15	2.34794e-13	2.08143e-13	Usp1/Ggnbp1/Usp2/Usp47/Usp7/Usp44/Wdr48/Vcp/Usp15/Usp16/Bap1/Cops5/Usp50/Senp2/Gps1/Cops7a/Usp37/Usp9x/Usp25/Uchl3/Zranb1/Uimc1/Usp8/Otub2/Dnajb2/Usp19/Usp48/Ubxn1/Atxn3/Usp34/Usp12/Cops4/Asxl1/Senp3/Usp42/Usp30/Otud4/Uimc1/Kat2a/Usp5/Usp49/Gps1/Itch/Usp20/Cops3/Cops6/Park7/Uchl5/Taf10/Josd1/Usp38/Usp3/Usp54/Trrap/Sart3/Usp14/Otub1/Cyld/Otub2/Stambp/Otud7b/Usp4/Otud6b/Usp40/Cops8/Usp36/Usp28/Usp1…	129
GO:0140013	meiotic nuclear division	159/10371	280/30878	1.18506e-15	2.55907e-13	2.26859e-13	Mael/Hspa2/Ddx4/Bag6/Calr/Morc2b/Sycp2/Hormad1/Sycp1/Sycp3/Syce1/Cep63/Meioc/Tex15/Top2a/Brdt/Wapl/Catsperz/Stag3/Sirt2/Smc4/Dazl/Ube2b/Dpep3/Cdc20/Smc4/Tdrd9/Rec8/Sun1/Rmi1/Marf1/Piwil2/Tex14/Actr3/Bag6/Psmd13/Sgo2a/Mybl1/Cntd1/Top2b/Ncaph/Mapk15/Fzr1/Bag6/Nuf2/Washc1/Plk1/Ing2/Spata22/Pttg1/Aurka/Ccdc155/Ncaph2/Eif4g3/Ehmt2/Hfm1/Psmc3ip/Bub1/Dmrt1/Mus81/Hormad2/Dmrtc2/Msh3/Slx4/Tdrkh/Eif4g3/Msh…	159
GO:0071166	ribonucleoprotein complex localization	73/10371	101/30878	2.07387e-15	4.35736e-13	3.86276e-13	Eif5a/Fyttd1/Ddx25/Ran/Npm1/Pabpn1/Xpo1/Nup214/Ddx39b/Hnrnpa2b1/Setd2/Nup88/Thoc5/Tsc1/Akap8l/Tpr/Supt6/Rae1/Nxf1/Xpot/1700017N19Rik/Mcm3ap/Thoc1/Nup155/Nmd3/Rps15/Iws1/Zc3h11a/Ythdc1/Thoc7/Ddx39/Poldip3/Ssb/Prpf31/Abce1/Srsf3/Ncbp1/Pcid2/Nxf1/Sarnp/Nup133/Nup93/Thoc3/Nup155/Npm1/Eif6/Gle1/BC005561/Nxf3/Ddx39/Thoc5/Nup85/Xpo1/Thoc2/Sdad1/Poldip3/Ltv1/Rbm15b/Nup160/Nup107/Riok2/Ythdc1/Nol6/Alkbh5/…	73
GO:0061982	meiosis I cell cycle process	110/10371	176/30878	3.79265e-15	7.75897e-13	6.87826e-13	Mael/Hspa2/Ddx4/Bag6/Morc2b/Hormad1/Sycp1/Sycp3/Syce1/Cep63/Meioc/Tex15/Top2a/Brdt/Msh6/Stag3/Ube2b/Tdrd9/Rec8/Sun1/Rmi1/Piwil2/Bag6/Psmd13/Sgo2a/Mybl1/Cntd1/Top2b/Mapk15/Bag6/Plk1/Ing2/Spata22/Pttg1/Aurka/Ccdc155/Eif4g3/Ehmt2/Hfm1/Psmc3ip/Dmrt1/Mus81/Dmrtc2/Msh3/Slx4/Eif4g3/Msh5/Cks2/Topbp1/Syce2/Ccne2/Ehmt2/Mlh3/Dmc1/Siah1a/Rad51/Cep63/Msh5/Syce3/Mcmdc2/Brca2/4930447C04Rik/Cep63/Mnd1/Mov10l1/Ag…	110
GO:0006457	protein folding	136/10371	233/30878	6.95118e-15	1.28663e-12	1.14059e-12	Hsp90aa1/Hspa2/Clgn/Hspa4l/Ppia/Clu/Hspa5/Pdia3/Calr/Tcp1/Cct5/Fkbp4/Hsp90ab1/Sh3glb1/Bag5/Cct4/Dnaja1/Hspa1l/Hsp90b1/Dnajb8/Cct3/Hspa8/Dnajc7/Dnajb6/Dnajc10/Cct2/Pdilt/Canx/Cct7/Cct6b/Suco/St13/Hspa9/Dnaja2/Ptges3/Fkbp1a/Ranbp2/Bag1/Dnaja4/Dnajb4/Nktr/Fkbp6/Clpx/Dnajb1/Ero1lb/Calr3/Tbca/Dnaja3/Dnajc3/Dnajb2/Emc3/Grn/Sgta/Ppig/Dnajb11/Dnajb13/Cct6a/Pfdn6/B2m/Nudc/Stub1/Entpd5/Suco/Hsph1/Ppil6/Dna…	136
GO:0003341	cilium movement	69/10371	96/30878	1.92084e-14	3.34911e-12	2.96896e-12	Ropn1l/Kif27/Ttll6/Dync1h1/Dnaaf1/Cfap54/Zbbx/Tekt2/Spag17/Adcy10/Stk36/Hydin/Tekt3/Tekt4/Ulk4/Zbbx/Tekt1/Dnah1/Nme7/Ccdc39/Drc1/Dnah7b/Cfap298/Spag16/Ccdc65/Wdr63/Wdr78/Dnah3/Rsph9/Cfap20/Tekt5/Dnali1/Ccdc63/Dnah10/Ccdc151/Spef2/Dnaic1/Nme5/Bbs2/Dpcd/Lrrc6/Armc4/Cfap53/Ak7/Dnaic2/Cfap221/Dnah6/Gas8/Ccdc103/Ccdc40/Wdr63/Ttll1/Ccdc114/Bbs1/Bbs4/Dnaaf5/Adcy10/Rfx3/Dnah7a/Ccdc63/Invs/Dnah11/Dnah7c/C…	69
GO:0036503	ERAD pathway	99/10371	157/30878	3.90035e-14	6.31695e-12	5.59991e-12	Hspa5/Bag6/Stt3b/Vcp/Rnf139/Hsp90b1/Dnajc10/Ecpas/Pomt2/Ube2j1/Stt3b/Ubxn6/Erlin2/Ubxn4/Usp25/March6/Dnajb9/Bag6/Dnajb2/Usp19/Ubxn1/Atxn3/Erlec1/Sgta/Bag6/Uggt2/Faf2/Ubqln1/Ubac2/Selenos/Stub1/Tmem259/Man1b1/Ufd1/H13/Ube2j2/Usp14/Erlin1/Get4/Svip/Dnajc18/Sgta/Psmc6/Hspa13/Os9/Derl1/Derl2/Nploc4/Tmub2/Ube4a/Usp19/Ccdc47/Edem2/Rnf103/Bcap31/Tmem129/Ubqln1/Rnf121/Rnf185/Sdf2l1/Rnft1/Atxn3/Derl3/Dnaj…	99
GO:0007286	spermatid development	162/10371	297/30878	7.80548e-14	1.1898e-11	1.05475e-11	Prm2/Tnp2/Ropn1l/Ccdc136/Ybx2/Tcp11/Hspa2/Ccdc136/Alms1/H3f3a/Dpy19l2/Rimbp3/Psme4/Nectin3/Sycp1/Piwil1/Pafah1b1/Pebp1/Sycp3/Capza3/Cabyr/Ddx25/Acrbp/Fndc3a/Kdm3a/Klhl10/Zpbp2/Strbp/Tbpl1/Adad1/Rfx2/Osbp2/Meioc/Agfg1/Slc26a8/Tmf1/Cep57/Chd5/Hook1/Hmgb2/Spem1/Tssk2/Pdilt/Catsperz/Abhd2/Pcsk4/Ttll5/Sept4/Ropn1/H2al2a/Ube2j1/Tbc1d20/Catsperd/Ube2b/Pacrg/Tssk1/H1fnt/Cabyr/Spag6l/Cfap43/Tssk3/Catsperb…	162
GO:0016458	gene silencing	186/10371	358/30878	5.01352e-13	6.95984e-11	6.16983e-11	Pabpc1/Mael/Ddx4/Morf4l1/Fxr1/Piwil1/Cnot1/Trim28/Smarca5/Tdrd1/Srrt/Hdac1/Baz2a/Ube2b/Mphosph8/Morc2a/H1fnt/Ddx17/Cnot1/Tasor/Eif4g1/Tdrd9/Ppm1d/Pole3/Fkbp6/Znfx1/Rif1/Hnrnpa2b1/Ncor1/Piwil2/Bmi1/Cnot10/Gigyf2/Pphln1/Tnrc6b/Cnot7/Dhx9/Map2k2/Atad2/Cdk2/Sin3a/Pum2/Arid1a/Elavl1/Smarca4/Morf4l1/Pum1/Hat1/Clp1/Atf7ip/Phf2/Tarbp2/Sirt1/Ppm1d/Atad2b/Smchd1/Tdrkh/Ncbp1/Tnrc6c/Kdm1a/Mbd2/Sox6/Dnmt1/Cno…	186
GO:0071103	DNA conformation change	157/10371	294/30878	1.87119e-12	2.42443e-10	2.14924e-10	Prm2/Tnp2/Nasp/H3f3a/Prm3/Psme4/Sycp1/Brd2/Rbbp4/Piwil1/Sycp3/Npm1/Smarca5/Top2a/Chd5/1700024P04Rik/Wapl/Nipbl/H2al2a/Smc4/Baz2a/Ipo4/H1fnt/Smc4/Ncapd2/Ubn1/Mcm7/Naa60/Pole3/Acin1/Hnrnpa2b1/Top3b/Ddx1/Ccnb1/Paf1/Hp1bp3/Top1/Cabin1/Akap8l/Tpr/Nap1l4/Nap1l1/Top2b/Ncaph/Nasp/Dhx9/Akap8/Kat6a/Rtel1/Phf13/Ascc3/Nusap1/Tssk6/Smarca4/Tspyl2/Cdca5/Acin1/Hat1/Chd5/Ncaph2/Smchd1/Supv3l1/Sart3/Smarca2/Cdk1/…	157
GO:0006338	chromatin remodeling	124/10371	220/30878	3.13887e-12	3.93574e-10	3.489e-10	Tnp2/Hmgb4/Nasp/Morf4l1/H3f3a/Psme4/Rbbp4/Piwil1/Sycp3/Npm1/Dr1/Smarca5/Kdm5b/Ptma/Brdt/Chd5/Ash2l/Hmgb2/H2al2a/Baz1a/Baz2a/Morc2a/Ruvbl2/Pole3/Smarce1/Scmh1/Smarcb1/Ctnnb1/Top1/Tpr/Nasp/Rbbp7/Npm3/Arid1a/Kdm5a/Chd1/Smarca4/Morf4l1/Chd5/Ruvbl1/Chd8/Smarcd2/Kat2b/Smchd1/Rere/Smarca2/Pih1d1/Cenpv/Cebpg/Rsf1/Mta2/Jarid2/Actr8/Actl6a/Znhit1/Smarcb1/Cecr2/Baz1b/Smarcc1/Smarca2/Chd3/Smarcad1/Npm1/Chd3/…	124
GO:0032886	regulation of microtubule-based process	220/10371	448/30878	6.28476e-12	7.2922e-10	6.46446e-10	Trim37/Alms1/Hnrnpu/Fkbp4/Slain2/Trim36/Cep295nl/Lamp1/Pafah1b1/Ttll6/Dync1h1/Dnaaf1/Capzb/Npm1/Rangrf/Camsap1/Rhoa/Stmn1/Katnb1/Cdk5rap2/Plk4/Gsk3b/Ttbk2/Xpo1/Cep70/Ankrd53/Fbxw5/Tctex1d2/Chmp2b/Spag5/Rps3/Cep85/Cep295/Ccdc39/Drc1/Ttbk2/Memo1/Cep120/Cltc/Ctnnb1/Togaram1/Cfap298/Mapre3/Lamp1/Kif3a/Ccdc65/Cenpj/Camsap2/Rhot1/Gas2l1/Trim36/Tpr/Ttc21b/Rnf4/Rae1/Numa1/Dctn1/Bmerb1/D7Ertd443e/Mapk15/C…	220
GO:0051303	establishment of chromosome localization	72/10371	110/30878	8.26835e-12	9.45267e-10	8.3797e-10	Kif2b/Hnrnpu/Dync1h1/Cep63/Meioc/Kif2c/Kpnb1/Ube2b/Ankrd53/Chmp2b/Spag5/Cenpf/Sun1/Ccnb1/Vps4a/Actr3/Numa1/Cenpe/Nuf2/Kif22/Kif2c/Becn1/Cdca5/Chmp4b/Ccdc155/Rab11a/Cenpq/Ndel1/Zw10/Ndc80/Chmp2a/Chmp1a/Chmp5/Cdca8/Bod1/Cep63/Vps4b/Spice1/Fam83d/Brca2/Mad1l1/Cep63/Majin/Birc5/Trappc12/Champ1/Chmp6/Actr2/Terb1/Pibf1/Atm/Cdc23/Pinx1/Seh1l/Kif18a/Chmp1b/Terb2/Chmp7/Mis12/Spdl1/Ankrd53/Cul3/Kif2c/Spo11…	72
GO:0000077	DNA damage checkpoint	98/10371	166/30878	1.54764e-11	1.69456e-09	1.50221e-09	Wac/Stk33/Rpl26/Fem1b/Dtl/Atr/Atr/Cdc5l/Ddx39b/Cul4a/Thoc5/Uimc1/Gigyf2/Donson/D7Ertd443e/Ccar2/Thoc1/Fzr1/Nek1/Ppp1r10/Plk1/Prpf19/Uimc1/Taok2/Mus81/Trp53bp1/Rhno1/Cdk5rap3/Cry1/Rad17/Mrnip/Rfwd3/Taok1/Cdk1/Ints7/Tiprl/Usp28/Clock/Nbn/Zfp830/Tipin/Pea15a/Syf2/Dot1l/Prkdc/Rad9b/Mbd4/Thoc5/Gigyf2/Rint1/Rad1/Rbm38/Atf2/Babam2/D7Ertd443e/Ptpn11/Ints7/Brca1/Atrip/Abraxas1/Blm/Atm/Nek1/Clspn/Babam1/Wd…	98
GO:0050000	chromosome localization	75/10371	119/30878	4.76853e-11	4.81435e-09	4.26788e-09	Kif2b/Hnrnpu/Dync1h1/Cep63/Meioc/Kif2c/Nup98/Kpnb1/Ube2b/Ankrd53/Chmp2b/Spag5/Cenpf/Sun1/Ccnb1/Vps4a/Actr3/Numa1/Cenpe/Nuf2/Kif22/Kif2c/Becn1/Cdca5/Chmp4b/Ccdc155/Rab11a/Cenpq/Ndel1/Zw10/Ndc80/Chmp2a/Chmp1a/Chmp5/Cdca8/Bod1/Cep63/Vps4b/Spice1/Fam83d/Brca2/Mad1l1/Cep63/Majin/Birc5/Trappc12/Nup98/Champ1/Chmp6/Actr2/Terb1/Pibf1/Atm/Cdc23/Pinx1/Seh1l/Kif18a/Chmp1b/Terb2/Chmp7/Mis12/Spdl1/Ankrd53/Cul3…	75
GO:1905515	non-motile cilium assembly	73/10371	115/30878	5.25597e-11	5.10749e-09	4.52775e-09	Dync2h1/Map4/Ift140/Mak/Ccdc13/Ift172/Ttbk2/Csnk1d/Ift122/Ift74/Dnm2/Cep126/Cep89/C2cd3/Ttbk2/Ift57/Kif3a/Cenpj/Ift122/Dctn1/Rpgrip1l/Ift80/Ahi1/Arl13b/Bbs2/Ift88/Dctn1/Gfy/Exoc5/Cep135/Cep290/Ift52/Csnk1d/Cep290/Sept7/Tbc1d32/Poc1a/Pcm1/Kif3a/Bbs1/Dctn1/Tmem67/Tmem107/Bbs4/Arl13a/Htt/Atmin/Pibf1/Ttc8/Wrap73/Bbs10/Arl13b/Dctn1/Tmem67/Tmem80/Ift88/Cep131/Cep250/Cep131/Sept7/Map4/Tmem216/Sept9/Tmem…	73
GO:0045727	positive regulation of translation	115/10371	207/30878	6.51157e-11	6.16557e-09	5.46572e-09	Eef2/Fxr1/Eif5a/Nsun4/Npm1/Rps3a1/Eif3c/Rpl26/Rpl5/Hnrnpl/Habp4/Usp16/Dazl/Samd4/Mtor/Cnbp/Eif3e/Eif3d/Ddx39b/Eif4g2/Uqcc2/Samd4/Piwil2/Ep300/Khdrbs1/Hnrnpd/Rps9/Dnajc3/Upf3a/Cnbp/Uqcc1/Dhx9/Eif4a3/Fxr2/Vim/Ddx3x/Cirbp/Mief1/Poldip3/Elavl1/Eif4g3/Boll/Tarbp2/Boll/Ptbp1/Eif4g3/Mapk1/Secisbp2/Ptbp1/Nck1/Dhx36/Larp4/Otud6b/Ythdf3/Pcif1/Rpl5/Fastkd3/Ythdf2/Npm1/Hnrnpd/Serp1/Larp4b/Dhx9/Eif6/Eif2b5/Na…	115
GO:0001539	cilium or flagellum-dependent cell motility	37/10371	46/30878	8.92829e-11	8.07076e-09	7.15466e-09	Lrrc46/Spata4/Efhc1/Cfap54/Tekt2/Tekt3/Tekt4/Tekt1/Dnah1/Cfap44/Ccdc39/Drc1/Cfap57/Spag16/Ccdc65/Wdr63/Ift46/Rsph9/Cfap20/Tekt5/Efhc1/Bbs2/Lrrc6/Dnaaf2/Gas8/Efcab1/Wdr63/Spef1/Ttll1/Bbs1/Bbs4/Rfx3/6430531B16Rik/Dnah11/6430531B16Rik/Mkks/Rfx3	37
GO:0060285	cilium-dependent cell motility	37/10371	46/30878	8.92829e-11	8.07076e-09	7.15466e-09	Lrrc46/Spata4/Efhc1/Cfap54/Tekt2/Tekt3/Tekt4/Tekt1/Dnah1/Cfap44/Ccdc39/Drc1/Cfap57/Spag16/Ccdc65/Wdr63/Ift46/Rsph9/Cfap20/Tekt5/Efhc1/Bbs2/Lrrc6/Dnaaf2/Gas8/Efcab1/Wdr63/Spef1/Ttll1/Bbs1/Bbs4/Rfx3/6430531B16Rik/Dnah11/6430531B16Rik/Mkks/Rfx3	37
GO:0007030	Golgi organization	129/10371	240/30878	9.54153e-11	8.52596e-09	7.55819e-09	Atp8b3/Ywhaz/Bag5/Atl3/Optn/Hook1/Dync2h1/Gbf1/Dym/Sec16a/Tbc1d20/Csnk1d/Arfgef1/Tmed2/Pi4k2b/Dnm2/Surf4/Arl1/Cltc/Atp8b5/Rab2a/Camsap2/Golph3l/Tmed10/Uso1/Map2k2/Cdc42/Blzf1/Stx5a/Trappc11/Golga5/Tmed7/Gorasp2/Trappc8/Stk25/Pdcd10/Hace1/Csnk1a1/Gak/Plekhm2/Cdk1/Zw10/Lman2/Mapk1/Golph3/Csnk1d/Tmed9/Vps51/Plekhm2/Csnk1a1/Nploc4/Arhgef7/Akap9/Usp6nl/Nsfl1c/Kifc3/Rab1a/Dnajc28/Cog4/Tmed4/Prmt5/Akap9…	129
GO:0035082	axoneme assembly	68/10371	106/30878	1.19668e-10	1.04528e-08	9.26632e-09	Lrrc46/Dnaaf1/Dnah8/Tekt2/Spag17/Hydin/Zmynd10/Ttll5/Ube2b/Spag6l/Jhy/Cfap43/Dnah1/Cfap44/Cluap1/Ccdc39/Drc1/Dnah7b/Spag16/Ccdc65/Wdr63/Ift46/Rsph9/Lrrc49/Lrguk/Dnali1/Ccdc63/Dnajb13/Ccdc151/Spef2/Iqcg/Dnaic1/Bbs2/Lrrc6/Armc4/Ift88/Ttc26/Cfap157/Ak7/Dnaic2/Rsph1/Dnal1/Dnaaf2/Gas8/Ccdc103/Tbc1d32/Neurl1a/Ccdc40/Lrrc61/Wdr63/Ttll5/Ttll1/Ccdc114/Dnaaf3/Dnaaf5/Lrrc49/Dnah7a/Dcx/Ccdc63/Ift88/Cep131/Ce…	68
GO:0000723	telomere maintenance	116/10371	211/30878	1.30391e-10	1.12629e-08	9.98447e-09	Hsp90aa1/Hnrnpu/Smc6/Tcp1/Cct5/Hsp90ab1/Cct4/Cct3/Tnks/Smg1/Cct2/Smg7/Cct7/Ptges3/Hnrnpc/Prkcq/Atr/Atr/Pcna/Rif1/Hnrnpa2b1/Smc5/Ctnnb1/Tent4b/Smg5/Hnrnpd/Upf1/Ylpm1/Smg6/Mapk15/Rtel1/Parp1/Ppp1r10/Cct6a/Slx4/Nsmce2/Xrcc6/Tent4b/Mapk1/Rad50/Dhx36/Acd/Mcrs1/Xrcc1/Ccne2/Dclre1a/Nbn/Gnl3/Hnrnpd/Mapkapk5/Nat10/Pnkp/Rad51/Nabp2/Wrn/Prkdc/Tnks2/Rpa1/Xrn1/Brca2/Map3k4/Ctc1/Xrcc5/Tinf2/Apex1/Ercc1/Ercc4/P…	116
GO:1903320	regulation of protein modification by small protein conjugation or removal	197/10371	405/30878	2.1829e-10	1.74947e-08	1.55089e-08	Hsp90aa1/Trip12/Hspa5/Hsp90ab1/Ube2s/Bag5/Usp44/Wdr48/Npm1/Vcp/Dnaja1/Sprtn/Fem1b/Ube2n/Dcun1d1/Rps7/Rpl5/Rnf20/Ivns1abp/Sept4/Tollip/Rps2/Fkbp1a/March7/Mtor/Cdc20/Rpl11/Senp2/Rps3/Sumo2/Rpl23/Gps2/Ube2i/Ctnnb1/Pttg1ip/Ube2l3/Rnf40/Topors/Rchy1/Dnaja3/Ndfip1/Psen1/Dnajb2/Ctr9/Ubxn1/Mapk15/Fzr1/Mycbp2/Huwe1/Washc1/Plk1/Otud4/Kdm2a/Ubr5/Dnm1l/Aimp2/Ubqln1/Gsk3a/Dcun1d3/Ogt/Itch/Mtbp/Birc2/Stub1/Pia…	197
GO:1903008	organelle disassembly	83/10371	139/30878	2.43949e-10	1.93516e-08	1.7155e-08	Spata18/Vcp/Optn/Dyrk3/Gbf1/Retreg1/Rb1cc1/Atpif1/Clec16a/Gabarapl1/Map1lc3a/Atg9a/Map1lc3b/Atg3/Ambra1/Bnip3l/Kif9/Usp30/Stx5a/Dnm1l/Becn1/Smurf1/Atg2a/Gsk3a/Sqstm1/Fbxw7/Denr/Atg13/Cdk1/Hdac6/Spast/Tigar/Hk2/Wipi2/Cdc37/Dnm1l/Atg2b/Gabarapl2/Kif5b/Bnip3/Mul1/Smurf1/Wdr45b/Fis1/Atg7/Wipi1/Capn10/Fbxo7/Eif2d/Vdac1/Hif1a/Hdac6/Cttn/Kif19a/Parl/Atg12/Htt/Golga2/Mtif3/Vrk1/Atg9a/Atg14/Pelo/Klc1/Gfm2…	83
GO:0061512	protein localization to cilium	53/10371	77/30878	2.78624e-10	2.18791e-08	1.93956e-08	Tulp2/Spata7/Wdr35/Ccdc88a/Dync2h1/Ift140/Entr1/Ropn1/Atp6v1d/Csnk1d/Ttc21a/Dzip1/Ift122/Gga1/Arf4/Entr1/Wdr19/Cplane1/Lztfl1/Ift122/Arl3/Ttc21b/Mapk15/Arl13b/Bbs2/Ttc26/Gfy/Efcab7/Ccdc66/Rab11fip3/Zdhhc3/Csnk1d/Gas8/Inpp5e/Tbc1d32/Ccdc40/Arl6/Bbs1/Rabep1/Tmem107/Bbs9/Bbs4/Arl13a/Ift20/Spata7/Tctn2/Rabep1/Arl13b/Crocc/Ttc21b/Tctn1/Nphp4/Tulp3	53
GO:0007093	mitotic cell cycle checkpoint	112/10371	204/30878	3.00119e-10	2.28737e-08	2.02774e-08	Rps6/Usp44/Stk33/Rpl26/Top2a/Cdk5rap2/Ik/Rpl24/Zfp207/Ccnb1/Vps4a/Tex14/Tpr/Gigyf2/Top2b/Cenpe/Donson/D7Ertd443e/Ppp1r10/Plk1/Cep192/Psmg2/Taok2/Kntc1/Bub3/Bub1/Mus81/Cdk5rap3/Rad17/Mrnip/Rfwd3/Taok1/Chfr/Plk2/Trrap/Cdk1/Zw10/Ndc80/Pcid2/Anapc15/Nae1/Topbp1/Ints3/Prcc/Nbn/Dync1li1/Zfp830/Tipin/Syf2/Nabp2/Nabp1/Apc/Prkdc/Mad2l1/Rad9b/Lcmt1/Mbd4/Cdkn2b/Gigyf2/Rint1/Mad1l1/Wee1/Rbm38/Atf2/Birc5/Trip…	112
GO:0006997	nucleus organization	124/10371	233/30878	5.02702e-10	3.72146e-08	3.29904e-08	Prm2/Tnp2/H3f3a/Psme4/Sycp1/Piwil1/Pafah1b1/Sycp3/Kdm3a/Tbpl1/Agfg1/Srpk2/Tmf1/Nup153/Chd5/Hmgb2/Dyrk3/Nup98/Ahctf1/Sumo1/Habp4/H2al2a/Tor1aip1/Sun3/H1fnt/Tardbp/Chmp2b/Sun1/Vps4a/Ctdnep1/Rtn4/Zpr1/Sf1/Akap8l/Sun5/Dctn1/Mfsd14a/Nup155/Pom121/Map7/Plk1/Tssk6/Serbp1/Sf1/Chmp4b/Pes1/Ankle2/Chd5/Nup35/Ift88/Dctn1/Spag4/Dmrtc2/Sf1/Tardbp/Fam118b/Serbp1/Ndel1/Reep4/Spast/Nectin2/Chmp2a/Chmp1a/Cdan1/Nup…	124
GO:0032434	regulation of proteasomal ubiquitin-dependent protein catabolic process	113/10371	210/30878	1.23435e-09	8.7235e-08	7.7333e-08	Clu/Bag6/Hsp90ab1/Rnf19b/Bag5/Usp7/Wac/Vcp/Arih1/Sirt2/Sumo1/Gsk3b/Rack1/Taf9/Csnk1d/Pbk/Rnf19a/Clec16a/Rpl11/Tlk2/Sumo2/Ube2k/Arih2/Nub1/Styx/Rchy1/Bag6/Psen1/Dnajb2/Ubxn1/Ccar2/Sgta/Bag6/Gna12/Rnf14/Plk1/Usp5/Ubqln1/Gsk3a/Aurka/Ogt/Cop1/Stub1/Pias1/Park7/Uchl5/Ufl1/Csnk1a1/Tlk2/Chfr/Plk2/Usp14/Dda1/Rad23a/Svip/Sh3rf2/Sgta/Csnk1d/Ube2v2/Csnk1a1/Dvl1/Rybp/Smarcc1/Hspbp1/Senp1/Bcap31/Akt1/Glmn/Ubq…	113
GO:0140014	mitotic nuclear division	209/10371	442/30878	1.37981e-09	9.66365e-08	8.56673e-08	Hnrnpu/Ube2s/Pebp1/Usp44/Ran/Rhoa/Tnks/Kif2c/Haspin/Cdk5rap2/Kpnb1/Nipbl/Ik/Smc4/Kif2a/Racgap1/Cdc20/Smc4/Ncapd2/Msto1/Rpl24/Ankrd53/Fbxw5/Chmp2b/Spag5/Cep85/Anapc1/Zfp207/Cltc/Smc5/Ccnb1/Vps4a/Cdc27/Tex14/Rcc1/Akap8l/Tpr/Kif18b/Cdc14a/Numa1/Cenpe/Ncaph/Knstrn/Akap8/Cdc42/Tubg1/Phf13/Nuf2/Kif3b/Stag1/Nusap1/Plk1/Kif22/Smc3/Kif2c/Becn1/Ranbp1/Cdca5/Tpx2/Pttg1/Cep192/Chmp4b/Cdk11b/Psmg2/Aurka/Mtbp/…	209
GO:0016236	macroautophagy	158/10371	317/30878	1.46484e-09	1.01675e-07	9.01344e-08	Sh3glb1/Nbr1/Wac/Vcp/Optn/Retreg1/Supt5/Rb1cc1/5330417C22Rik/Ulk2/Mtor/Clec16a/Qsox1/Ubxn6/Gabarapl1/Bag3/Map1lc3a/Atg9a/Poldip2/Map1lc3b/Lgals8/Atg3/Tsc1/Ambra1/Tbc1d14/Bnip3l/Psen1/Fyco1/Usp30/Rab1b/Snap29/Becn1/Smurf1/Atg2a/Chmp4b/Ubqln1/Sqstm1/Ilrun/Zfyve1/Trappc8/Ehmt2/Ift88/Sirt1/Snx14/Pik3c2a/Trp53inp2/Atg13/Vps16/Hdac6/Tigar/Sec22b/Vps33a/Stx12/Larp1/Pacs2/Wipi2/Pafah1b2/Cdc37/Plaa/Usp36/…	158
GO:0034728	nucleosome organization	97/10371	174/30878	1.52657e-09	1.04714e-07	9.28283e-08	Tnp2/Nasp/Psme4/Brd2/Rbbp4/Piwil1/Sycp3/Npm1/Smarca5/Arid2/Ptma/Brdt/Chd5/1700024P04Rik/H2al2a/Ipo4/H1fnt/Ubn1/Naa60/Pole3/Smarce1/Smarcb1/Setd2/Paf1/Hp1bp3/Cabin1/Nap1l4/Supt6/Nap1l1/Nasp/Mcm3ap/Kat6a/Supt16/Arid1a/Smarca4/Tspyl2/Hat1/Chd5/Smarcd2/Sart3/Smarca2/Set/Cebpg/Rsf1/Znhit1/Smarcb1/Asf1b/Smarcc1/Smarca2/Npm1/Asf1a/Vps72/Smarcd1/Actr6/Smarca2/Itgb3bp/Smarcc2/Mis18a/Rnf8/Sox9/Nap1l4/Ino80…	97
GO:0010970	transport along microtubule	153/10371	306/30878	1.99437e-09	1.2605e-07	1.11743e-07	Hnrnpu/Ap3b1/Lamp1/Pafah1b1/Dync1h1/Wdr35/Hspa8/Kif17/Dync2h1/Ift140/Ap3d1/Mak/Ift172/Ttc21a/Ttc30a2/Ift122/Ift74/Sfpq/Arl8b/Nme7/Tctex1d2/Sod1/Ift81/Cluap1/Sun1/Wdr19/Ift57/Lamp1/Kif3a/Copg2/Rhot1/Ift122/Arl3/Ttc21b/Dync2li1/Klc2/Ift46/Copg1/Dctn1/Actr1a/Cdc42/Fyco1/Ift27/Hspb11/Ift80/Actr10/Kif5c/Ssna1/Ift88/Dctn1/Kif1b/Ap3m1/Ttc26/Map2/Ift43/Ndel1/Ift52/Rpgr/Spast/Ap3s1/Wdr34/Kif23/Kif1a/Kifc5…	153
GO:0099111	microtubule-based transport	153/10371	306/30878	1.99437e-09	1.2605e-07	1.11743e-07	Hnrnpu/Ap3b1/Lamp1/Pafah1b1/Dync1h1/Wdr35/Hspa8/Kif17/Dync2h1/Ift140/Ap3d1/Mak/Ift172/Ttc21a/Ttc30a2/Ift122/Ift74/Sfpq/Arl8b/Nme7/Tctex1d2/Sod1/Ift81/Cluap1/Sun1/Wdr19/Ift57/Lamp1/Kif3a/Copg2/Rhot1/Ift122/Arl3/Ttc21b/Dync2li1/Klc2/Ift46/Copg1/Dctn1/Actr1a/Cdc42/Fyco1/Ift27/Hspb11/Ift80/Actr10/Kif5c/Ssna1/Ift88/Dctn1/Kif1b/Ap3m1/Ttc26/Map2/Ift43/Ndel1/Ift52/Rpgr/Spast/Ap3s1/Wdr34/Kif23/Kif1a/Kifc5…	153
GO:0006354	DNA-templated transcription, elongation	66/10371	107/30878	2.49653e-09	1.56516e-07	1.3875e-07	Hnrnpu/Ccnk/Elob/Supt5/Gtf2f1/Ddx39b/Setd2/Paf1/Thoc5/Supt6/Ctr9/Nelfe/Ccar2/Thoc1/Supt16/Wdr61/Nelfe/Cdk12/Cdk13/Adrm1/Eloc/Nelfcd/Ell/Rtf1/Eapp/Eloa/Adrm1/Pcid2/Recql5/Gtf2f2/Leo1/Rnf168/Cdc73/Axin1/Cdk9/Zfp326/Supt4a/Brd4/Thoc5/Rnf8/Nelfa/Ldb1/Rnf168/Elof1/Btbd18/Wdr61/Ezh2/Ccnt2/Nelfb/Ezh2/Gtf2h5/Cbx7/Ubtf/Polr2i/Zmynd11/Axin1/Ccnt1/Brd4/Axin1/Ercc6/Brd4/Supt6/Zmynd11/Ubtf/Dab2/Cbx7	66
GO:0006515	protein quality control for misfolded or incompletely synthesized proteins	33/10371	42/30878	2.90589e-09	1.80723e-07	1.60209e-07	Bag6/Vcp/Rnf126/Pomt2/Yme1l1/Ngly1/Bag6/Atxn3/Bag6/Uggt2/Stub1/Ufd1/Hdac6/Derl1/Rnf185/Sdf2l1/Atxn3/Lonp2/Lonp1/Klhl15/Hdac6/Rnf5/Ube2w/Uggt1/Ankzf1/Fbxl17/Ube2w/Sdf2/Tor1a/Cul3/Lonp2/Ankzf1/Clpp	33
GO:2001252	positive regulation of chromosome organization	162/10371	332/30878	6.33375e-09	3.78758e-07	3.35766e-07	Shcbp1l/Hnrnpu/Tcp1/Cct5/Cct4/Trim28/Lpin1/Cct3/Tnks/Ube2n/Cct2/Rnf20/Cct7/Nipbl/Wbp2/Prkcq/Mphosph8/Morc2a/Atr/Ruvbl2/Sfpq/Tasor/Atr/Brd7/Rif1/Hnrnpa2b1/Smarcb1/Smc5/Ctnnb1/Ncor1/Ccnb1/Paf1/Piwil2/Ep300/Rnf40/Hnrnpd/Kmt2e/Akap8l/Tpr/Kat7/Sgo2a/Numa1/Pphln1/Cenpe/Ctr9/Akap8/Mapk15/BC004004/Snw1/Rtel1/Wdr61/Sin3a/Ppp1r10/Kdm2a/Ing2/Becn1/Cct6a/Kat2a/Ogt/Nsd3/Anapc5/Atf7ip/Sirt1/Dmrtc2/Slx4/Kat2b/K…	162
GO:1902115	regulation of organelle assembly	192/10371	407/30878	7.91185e-09	4.6596e-07	4.13069e-07	Trim37/Alms1/Hnrnpu/Odf2/Sh3glb1/Cep295nl/Odf2/Dync1h1/Cnot1/Npm1/Rhoa/Vdac3/Ccdc88a/Atxn2l/Atxn2l/Cdk5rap2/Plk4/Zmynd10/Map4/Ift140/Entr1/Mak/5330417C22Rik/Ttbk2/Dzip1/Cnot1/Dnm2/Tctex1d2/Chmp2b/Entr1/Spag5/Cep295/Mns1/Ttbk2/Cep120/Ep300/Cenpj/Atg3/Tpr/Tbc1d14/Saxo1/Rnf4/Ptprs/Dync2li1/Numa1/Ift46/Kif9/Cntrob/D7Ertd443e/Mapk15/G3bp2/Tchp/Rdx/Ccdc151/Cep76/Stag1/Arhgap35/Plk1/Pan3/Rab1b/Smc3/Becn…	192
GO:0072350	tricarboxylic acid metabolic process	34/10371	45/30878	1.00834e-08	5.76387e-07	5.10962e-07	Sucla2/Pdha2/Glud1/Ogdh/Cs/Suclg1/Aco2/Sdha/Mdh1b/Pdhb/Dlat/Idh3b/Dlst/Sdhb/4933405O20Rik/Sdhc/Ireb2/Mdh1/Mdh2/Ass1/Sdhd/Acly/Suclg2/Fh1/Sdhaf2/Idh3g/Pdha1/Acly/Glud1/Ogdhl/Dhtkd1/Ogdh/Sirt4/Idh3g	34
GO:0034250	positive regulation of cellular amide metabolic process	127/10371	250/30878	1.35269e-08	7.45802e-07	6.61147e-07	Eef2/Clu/Fxr1/Eif5a/Nsun4/Npm1/Rps3a1/Eif3c/Rpl26/Rpl5/Pla2g6/Hnrnpl/Habp4/Usp16/Picalm/Dazl/Samd4/Mtor/Cnbp/Eif3e/Eif3d/Ddx39b/Eif4g2/Uqcc2/Samd4/Piwil2/Ep300/Khdrbs1/Hnrnpd/Rps9/Dnajc3/Upf3a/Cnbp/Uqcc1/Dhx9/Eif4a3/Fxr2/Vim/Ddx3x/Cirbp/Mief1/Poldip3/Elavl1/Gsk3a/Eif4g3/Boll/Tarbp2/Boll/Ptbp1/Prkcd/Eif4g3/Mapk1/Secisbp2/Ptbp1/Nck1/Dhx36/Larp4/Otud6b/Ythdf3/Pcif1/Rpl5/Fastkd3/Ythdf2/Nfe2l2/Npm1/Hn…	127
GO:0035966	response to topologically incorrect protein	110/10371	212/30878	2.86948e-08	1.49714e-06	1.3272e-06	Hsp90aa1/Hspa2/Hspa4l/Clu/Hspa5/Bag6/Stt3b/Vcp/Hspa1l/Hspa8/Optn/Tmbim6/Rnf126/Hspa9/Pomt2/Cops5/Pacrg/Stt3b/Upf2/Bag3/Ubxn4/Ep300/Dnajb9/Bag6/Dnajc3/Upf3a/Manf/Atxn3/Bag6/Herpud2/Ddit3/Uggt2/Faf2/Crebrf/Selenos/Stub1/Hsph1/Cdk5rap3/Ufd1/Ube2j2/Erp44/Comp/Hspd1/Hdac6/Nck1/Tbl2/Dnajc18/Hspa13/Derl1/Derl2/Edem2/Dab2ip/Nfe2l2/Serp1/Tmem129/Rnf121/Rnf185/Ptpn2/Tmem33/Sdf2l1/Atxn3/Derl3/Creb3/Dnajb14/…	110
GO:0071218	cellular response to misfolded protein	29/10371	37/30878	2.99687e-08	1.54289e-06	1.36776e-06	Bag6/Vcp/Rnf126/Pomt2/Bag6/Atxn3/Bag6/Uggt2/Stub1/Ufd1/Hdac6/Dnajc18/Derl1/Rnf185/Sdf2l1/Atxn3/Dnajb14/Klhl15/Hdac6/Rnf5/Ube2w/Dnajb12/Uggt1/Ankzf1/Ube2w/Sdf2/Tor1a/Cul3/Ankzf1	29
GO:0051983	regulation of chromosome segregation	92/10371	171/30878	4.10894e-08	2.0217e-06	1.79222e-06	Kif2b/Hnrnpu/Smc6/Hormad1/Usp44/Dync1h1/Tnks/Kif2c/Cdk5rap2/Wapl/Nipbl/Sirt2/Ik/Racgap1/Sfpq/Rad18/Spag5/Anapc1/Zfp207/Smc5/Ctnnb1/Ccnb1/Cdc27/Tex14/Tpr/Sgo2a/Numa1/Csnk2a2/Cenpe/Knstrn/Mapk15/Plk1/Pum2/Kif2c/Becn1/Cdca5/Pttg1/Cep192/Psmg2/Pum1/Anapc5/Bub3/Bub1/Nsmce2/Ect2/Zw10/Ndc80/Pcid2/Mki67/Anapc15/Fen1/Rcc2/Dync1li1/Anapc4/Slf1/Tacc3/Apc/Mad2l1/Cit/Lcmt1/Rb1/Mad1l1/Slf2/Birc5/Pum2/Csnk2a1/T…	92
GO:0045333	cellular respiration	119/10371	236/30878	6.46645e-08	3.08406e-06	2.73399e-06	Sucla2/Vcp/Mtch2/Pdha2/Mtfr1l/Cisd1/Ndufv2/Cox4i1/Cox5a/Uqcrfs1/Ogdh/Cs/Cyct/Dnajc15/Suclg1/Aco2/Uqcrc1/Sdha/Mdh1b/Pdhb/Ccnb1/Dlat/Ndufb8/Idh3b/Sirt3/Prkaca/Dld/Ndufa12/Ndufb9/Iscu/Dlst/Ndufs2/Cox5b/Sdhb/Park7/Cox6a1/Cyc1/4933405O20Rik/Sdhc/Ndufs4/Ndufa10/Ndufs8/Coq9/Uqcrb/Ireb2/Cdk1/Tbrg4/Ndufs1/Mdh1/Sco2/Mdh2/Ndufa5/Mybbp1a/Fastkd3/Ndufs6/Ndufv1/Cox4i2/Sod2/Bnip3/Cycs/Ndufa7/Sdhd/Ndufs7/Mtfr1/C…	119
GO:0042073	intraciliary transport	49/10371	77/30878	6.6621e-08	3.158e-06	2.79954e-06	Wdr35/Kif17/Dync2h1/Ift140/Mak/Ift172/Ttc21a/Ttc30a2/Ift122/Ift74/Nme7/Tctex1d2/Ift81/Cluap1/Wdr19/Ift57/Ift122/Arl3/Ttc21b/Dync2li1/Ift46/Ift27/Hspb11/Ift80/Ssna1/Ift88/Ttc26/Ift43/Ift52/Rpgr/Wdr34/Traf3ip1/Pcm1/Ift22/Traf3ip1/Wdr34/Ssx2ip/Bbs1/Rpgr/Ift20/Lca5/Ttc30b/Rpgr/Ift88/Bbs12/Cep131/Ttc21b/Cep131/Nme7	49
GO:2001251	negative regulation of chromosome organization	118/10371	236/30878	1.3174e-07	5.95433e-06	5.27846e-06	Trip12/H3f3a/Hnrnpu/Usp44/Kdm3a/Top2a/Tnks/Cdk5rap2/Wapl/Ik/Zfp451/Ube2b/Hnrnpc/H1fnt/Zfp207/Smarcb1/Tent4b/Ccnb1/Tex14/Tpr/Supt6/Cenpe/Smg6/Atad2/Rtel1/Parp1/Sin3a/Plk1/Kdm5a/Ubr5/Pttg1/Cep192/Psmg2/Phf2/Bub3/Bub1/Sirt1/Atad2b/Slx4/Kdm1a/Tent4b/Zw10/Pih1d1/Phf1/Dnmt1/Rad50/Ndc80/Pcid2/Anapc15/Taf7/Acd/Jarid2/Mcrs1/Xrcc1/Smarcb1/Nbn/Dync1li1/Nat10/Kdm1a/Ubr5/Apc/Phf8-ps/Mad2l1/Mtf2/Lcmt1/Tnks2/Sp…	118
GO:2001020	regulation of response to DNA damage stimulus	178/10371	386/30878	1.94211e-07	8.52993e-06	7.5617e-06	Trip12/Clu/Tpt1/Usp1/Usp47/Nsd2/Npm1/Mtch2/Trim28/Tex15/Rpl26/Fem1b/Ube2n/Smg1/Nek4/Dyrk3/Eid3/Bclaf1/March7/Atr/Atr/Senp2/Pcna/Rps3/Ddx39b/Rif1/Cul4a/Pttg1ip/Setd2/Hnrnpk/Hnrnpk/Nsmce1/Thoc5/Uimc1/Top2b/Dhx9/Eya4/Ccar2/Thoc1/Nek1/Rtel1/Mcl1/Armt1/Parp1/Ppp1r10/Ubr5/Uimc1/Ppp4r2/Wdr70/Trp53bp1/Sirt1/Cry1/Prkcd/Mrnip/Rfwd3/Smchd1/Kdm1a/Ppp4c/Fbh1/Tigar/Recql5/Foxm1/Cebpg/Ube2v2/Xrcc1/Bcl2l12/Abl1/…	178
GO:0031330	negative regulation of cellular catabolic process	207/10371	462/30878	3.00849e-07	1.24404e-05	1.10283e-05	Pabpc1/Ybx2/Ybx1/Bag6/Hnrnpu/Tent5c/Hsp90ab1/Bag5/Usp7/Wac/Mtch2/Psmf1/Meioc/Rps7/Rpl5/Herc1/Sirt2/Dazl/Ube2j1/Taf9/Timp2/Hnrnpc/March7/Pbk/Mtor/Clec16a/Qsox1/Eif4g1/Rpl11/Pam16/Tardbp/Tlk2/Rpl23/Eif4g2/Poldip2/Tent4b/Usp25/Mtmr2/Qk/Tob1/Hnrnpd/Tsc1/Vps35/Tbc1d14/Styx/Thrap3/Bag6/Psen1/Usp19/Csnk2a2/Nbas/Dhx9/Ubxn1/Ccar2/Erlec1/Sgta/Bag6/Mcl1/Cirbp/Washc1/Atp2b4/Usp30/Mtmr9/Elavl1/Becn1/Lrpprc/Ch…	207
GO:0045454	cell redox homeostasis	55/10371	93/30878	3.8564e-07	1.54534e-05	1.36993e-05	Pdia3/Egln2/Dnajc10/Pdilt/Txndc9/Txnrd3/Glrx3/Qsox1/Ero1lb/Dld/Prdx1/Ddit3/Selenos/Tmx1/Txnl1/Erp44/Txn2/Tmx2/Sco2/Prdx4/Krit1/Sh3bgrl3/Pdia4/Nfe2l2/Nme8/Glrx2/Prdx6/Pdia6/Txnrd1/Gclc/Pdia5/Nxn/Prdx2/Pdia4/Selenot/Apex1/Txndc15/Dnajc16/Txndc16/Txndc12/Txndc11/Txndc8/Txndc5/Txndc5/Txn1/Nhlrc2/Prdx3/Prdx5/Gpx1/Tmx4/Gsr/Glrx5/Qsox2/Tmx3/Ero1l	55
GO:0033108	mitochondrial respiratory chain complex assembly	60/10371	104/30878	3.88756e-07	1.54984e-05	1.37392e-05	Tfam/Ndufaf3/Uqcc2/Ndufb8/Uqcc1/Ndufb9/Ndufa6/Ndufb5/Ndufs4/Ndufa10/Ndufs8/Uqcrb/Ndufa9/Sco2/Ndufb10/Ndufa5/Ndufb3/Slc25a33/Fastkd3/Ndufa11/Ndufa13/Ndufs5/Ndufs7/Ndufab1/Ndufb6/Ndufb2/Ndufaf7/Ndufaf4/Ndufb7/Samm50/Ndufa2/Immp2l/Sdhaf2/Coa3/Cox20/Ndufaf1/Cox19/Ndufaf5/Ttc19/Ndufb11/Ndufa3/Aars2/Foxred1/Sdhaf1/Bcs1l/Ndufc2/Dmac1/Oxa1l/Sdhaf3/Sdhaf4/Ndufaf6/Timm21/Acad9/Ndufc1/Cox16/Coa4/Cox18/Aifm1…	60
GO:0031503	protein-containing complex localization	212/10371	478/30878	5.42972e-07	2.13185e-05	1.88987e-05	Hnrnpu/Eif5a/Ap2b1/Fkbp4/Git1/Fyttd1/Ddx25/Wdr35/Ran/Npm1/Pabpn1/Kif17/Haspin/Dync2h1/Git1/Ift140/Sirt2/Ap3d1/Mak/Gsk3b/Ift172/Ap2b1/Ttc21a/Ttc30a2/Ift122/Xpo1/Ift74/Sfpq/Dnm2/Nup214/Nme7/Tctex1d2/Nedd4/Ift81/Cluap1/Ddx39b/Scrib/Hnrnpa2b1/Setd2/Wdr19/Ift57/Mios/Nup88/Thoc5/Atad1/Ift122/Tsc1/Akap8l/Tpr/Vps35/Arl3/Ttc21b/Supt6/Rae1/Nxf1/Xpot/Dync2li1/Ift46/1700017N19Rik/Mcm3ap/Thoc1/Nup155/Nmd3/Rps…	212
GO:0007131	reciprocal meiotic recombination	41/10371	64/30878	5.97706e-07	2.32328e-05	2.05957e-05	Morc2b/Sycp1/Sycp3/Cep63/Top2a/Ube2b/Rmi1/Cntd1/Top2b/Hfm1/Psmc3ip/Mus81/Msh3/Slx4/Msh5/Topbp1/Dmc1/Rad51/Cep63/Msh5/Syce3/Mcmdc2/4930447C04Rik/Cep63/Mnd1/Trip13/Ercc4/Ubr2/Shoc1/Msh4/Ubr2/Ccnb1ip1/Rad51c/Meiob/Msh3/4930447C04Rik/Msh4/Spo11/Chtf18/Msh3/Mlh1	41
GO:0034976	response to endoplasmic reticulum stress	179/10371	394/30878	6.13366e-07	2.37229e-05	2.10302e-05	Clu/Hspa5/Pdia3/Bag6/Stt3b/Grina/Vcp/Rnf139/Hsp90b1/Dnajc10/Tmbim6/Ecpas/Pla2g6/Gsk3b/Pomt2/Sec16a/Ube2j1/Cops5/Erp29/Hyou1/Serinc3/Stt3b/Ubxn6/Erlin2/Ubxn4/Usp25/Ube2k/Ep300/Eif2s1/Ppp2cb/March6/Dnajb9/Bag6/Dnajc3/Dnajb2/Usp19/Manf/Ubxn1/Atxn3/Erlec1/Sgta/Bag6/Herpud2/Ddit3/Uggt2/Faf2/Ubqln1/Crebrf/Ubac2/Selenos/Tmx1/Gorasp2/Stub1/Park7/Tmem259/Ufl1/Man1b1/Sirt1/Cdk5rap3/Ufd1/H13/Opa1/Ube2j2/Erp…	179
GO:0032008	positive regulation of TOR signaling	35/10371	52/30878	6.93961e-07	2.64453e-05	2.34436e-05	Clec16a/Slc38a9/Mios/Sik3/Sec13/Pih1d1/Golph3/Gas6/Lars/Rragc/Rheb/Rraga/Wdr24/Akt3/Lamtor4/Rictor/Wdr59/Mlst8/Seh1l/Klhl22/Hdac3/Smcr8/Sik3/Lamtor5/Lamtor2/Lamtor1/Flcn/Rragb/Reln/Rptor/Telo2/Lamtor3/Rragd/Wdr59/Rragd	35
GO:1905037	autophagosome organization	83/10371	158/30878	6.98384e-07	2.64841e-05	2.34779e-05	Sh3glb1/Rb1cc1/5330417C22Rik/Ulk2/Gabarapl1/Bag3/Map1lc3a/Atg9a/Map1lc3b/Atg3/Ambra1/Tbc1d14/Psen1/Rab1b/Becn1/Smurf1/Atg2a/Chmp4b/Ubqln1/Trappc8/Ehmt2/Ift88/Pik3c2a/Trp53inp2/Atg13/Sec22b/Stx12/Pacs2/Wipi2/Ehmt2/Nsfl1c/Rab1a/Phf23/Atg2b/Gabarapl2/Rab3gap2/C9orf72/Ubqln1/Scfd1/Rab7/Atg4b/Smurf1/5330417C22Rik/Wdr45b/Atg7/Pikfyve/Wipi1/Rab3gap1/Tmem41b/Vmp1/Atg16l1/Trappc8/Rnf5/Atg12/Ift20/Nprl3/At…	83
GO:0017148	negative regulation of translation	119/10371	246/30878	1.06048e-06	3.87049e-05	3.43116e-05	Ybx2/Fxr1/Calr/Cnot1/Rnf139/Caprin1/Paip2/Eif4e/Rack1/Samd4/Rpl13a/Gapdh/Cnot1/Samd4b/Eif4g1/Rps3/Samd4/Srp9/Qk/Eif2s1/Tob1/Hnrnpd/Tsc1/Upf1/Cnot10/Tpr/Gigyf2/Tnrc6b/Cnot7/Eif4a3/Fxr2/Ilf3/Ddx3x/Mex3d/Cpeb2/Rock1/Pum1/Fto/Ybx2/Tnrc6c/Rc3h1/Eif4enif1/Ireb2/Eif2ak1/Eif4e2/Dhx36/Otud6b/Syncrip/Cnot2/Larp1/Ythdf3/Caprin2/Inpp5e/Cnot2/Ythdf2/Cnot9/Ilf3/Eif4e2/Hnrnpd/Shmt1/Eif6/Tnrc6a/Mrpl13/Cpeb4/Cpeb…	119
GO:0030970	retrograde protein transport, ER to cytosol	29/10371	41/30878	1.29329e-06	4.59089e-05	4.06978e-05	Vcp/Hsp90b1/Ube2j1/Erlec1/Faf2/Ubac2/Selenos/Ufd1/H13/Svip/Os9/Derl1/Derl2/Nploc4/Edem2/Bcap31/Tmem129/Derl3/Sel1l/Syvn1/Ube2g2/Sec61b/Aup1/Aup1/Aup1/Rhbdd1/Derl2/Ubac2/Derl3	29
GO:0000045	autophagosome assembly	79/10371	151/30878	1.57802e-06	5.50112e-05	4.8767e-05	Sh3glb1/Rb1cc1/5330417C22Rik/Ulk2/Gabarapl1/Bag3/Map1lc3a/Atg9a/Map1lc3b/Atg3/Ambra1/Tbc1d14/Psen1/Rab1b/Becn1/Smurf1/Atg2a/Chmp4b/Ubqln1/Trappc8/Ehmt2/Ift88/Trp53inp2/Atg13/Sec22b/Stx12/Pacs2/Wipi2/Ehmt2/Nsfl1c/Rab1a/Phf23/Atg2b/Gabarapl2/Rab3gap2/C9orf72/Ubqln1/Scfd1/Rab7/Atg4b/Smurf1/5330417C22Rik/Wdr45b/Atg7/Pikfyve/Wipi1/Rab3gap1/Tmem41b/Vmp1/Atg16l1/Trappc8/Rnf5/Atg12/Ift20/Nprl3/Atg101/Pik…	79
GO:1905897	regulation of response to endoplasmic reticulum stress	73/10371	137/30878	1.58813e-06	5.50579e-05	4.88083e-05	Clu/Bag6/Grina/Tmbim6/Ube2j1/Cops5/Erp29/Hyou1/Serinc3/Usp25/Bag6/Dnajc3/Usp19/Manf/Ubxn1/Atxn3/Erlec1/Sgta/Bag6/Ubqln1/Crebrf/Ubac2/Selenos/Park7/Tmem259/Sirt1/Opa1/Usp14/Svip/Nck1/Sgta/Os9/Derl2/Usp19/Edem2/Bcap31/Ubqln1/Rnf185/Spop/Ptpn2/Tmem33/Rnft1/Opa1/Atxn3/Derl3/Creb3/Tmem67/Syvn1/Atf6/Ptpn1/Ube2g2/Bcl2l1/Txndc12/Usp19/Tmem67/Ppp1r15b/Nck2/Bax/Ficd/Rnf183/Ubqln2/Atf6b/Atf6b/Tmem67/Prkn/Nf…	73
GO:0010212	response to ionizing radiation	118/10371	248/30878	3.2816e-06	0.000105927	9.39031e-05	Rpl26/Eef1d/Kars/Nipbl/Atr/Atr/Xrra1/Eef1d/Pole3/Tlk2/Stk11/Uimc1/Rnf4/D7Ertd443e/Nek1/Uimc1/Dcun1d3/Cop1/Rhno1/Sirt1/Mta1/Mrnip/Rfwd3/Tlk2/Kdm1a/Ect2/Xrcc6/Prkaa1/Ints7/Tigar/Topbp1/Ints3/Usp28/Clock/Rnf168/Sod2/Rad51/Kdm1a/Nabp2/Wrn/Nabp1/Prkdc/Fignl1/H2afx/Kars/Rad9b/Rad54l/Eya3/Rad51ap1/Rnf8/Brca2/Xrcc5/Rad1/Ino80/Rnf168/Nucks1/Rad54b/Kdm4d/Mta1/Babam2/Net1/Grb2/Hsf1/D7Ertd443e/Ercc1/Ints7/Zm…	118
GO:0006734	NADH metabolic process	32/10371	49/30878	5.59797e-06	0.000170837	0.000151445	Hk1/Vcp/Gpi1/Ogdh/Ldha/Mdh1b/Cbr2/Gpd2/Idh3b/Pfkp/Pfkm/Dlst/Pfkp/Mdh1/Tigar/Mdh2/Foxk1/Foxk2/Pfkl/Pck2/Idh3g/Hk1/Slc37a2/Gpd1l/Nudt17/Trp53/Gpd1/Ogdh/Aldob/Pck2/Actn3/Idh3g	32
GO:0051791	medium-chain fatty acid metabolic process	11/10371	11/30878	6.11443e-06	0.000184393	0.000163462	Acot7/Abhd2/Acot7/Ces1d/Oxsm/Crot/Acadm/Abhd3/Abhd1/Acad9/Olah	11
GO:0097722	sperm motility	81/10371	160/30878	6.22571e-06	0.000184728	0.000163759	Tnp2/Ropn1l/Pgk2/Akap4/Adam3/Atp1a4/Ddx4/Gapdhs/Prm3/Ldhc/Sord/Slc9c1/Dnaja1/Slc26a8/Tmf1/Gapdhs/Tekt2/Spem1/Nsun7/Catsperz/Tekt3/Ttll5/Slc9b1/Ropn1/Catsperd/Ube2b/Spag6l/Cfap43/Dnah1/Cfap44/Cfap69/Ccdc39/Tcte1/Tex101/Spag16/Drc7/Ash1l/Adam3/Catsper2/Spef2/Iqcg/Dnaic1/Atp2b4/Ing2/Bbs2/Dpcd/Lrrc6/Taf7l/Ift88/Iqcf1/Nsun7/Cfap157/Rabl2/Gas8/Catsper3/Neurl1a/Ccdc40/Nme8/Slc9b1/Anxa5/Efcab1/Celf3/Ttll…	81
GO:0006998	nuclear envelope organization	42/10371	71/30878	8.80904e-06	0.000254578	0.000225681	Pafah1b1/Tor1aip1/Sun3/Tardbp/Sun1/Ctdnep1/Akap8l/Sun5/Dctn1/Nup155/Plk1/Chmp4b/Ankle2/Dctn1/Spag4/Tardbp/Ndel1/Reep4/Spast/Chmp2a/Cdan1/Nup93/Nsfl1c/Nup155/Sun5/Dctn1/Lemd3/Parp11/Sun2/Zmpste24/Lmna/Tmem170/Lemd2/Tmem43/Syne2/Dctn1/Ubxn2b/Chmp7/Tor1aip1/Spast/Tor1a/Ubxn2a	42
GO:0009062	fatty acid catabolic process	70/10371	135/30878	9.03263e-06	0.000257215	0.000228019	Acsbg2/Acot7/Lpin1/Hadha/Abhd2/Hadhb/Mtor/Acsl5/Pex13/Lpin2/Abhd16a/Akt2/Adtrp/Acot7/Echdc1/Pex5/Hadh/Hsd17b4/Acat1/Ces1d/Akt1/Acox1/Dbi/Acat3/Lonp2/Hacl1/Decr1/Slc25a17/Pck2/Pex2/Etfa/Ivd/Cpt2/Crot/Phyh/Mlycd/Cpt1a/Pex7/Tysnd1/Lipe/Lpin1/Acot8/Auh/Acadvl/Acadm/Gcdh/Abcd3/Etfdh/Acaa2/Abhd3/Gcdh/Etfb/Acadl/Acads/Hibch/Aig1/Abcd1/Abhd1/Lonp2/Acox3/Acadl/Echs1/Cpt1a/Pck2/Acacb/Sesn2/Eci1/Acox3/Eci2/…	70
GO:0065004	protein-DNA complex assembly	119/10371	255/30878	9.53471e-06	0.00027036	0.000239672	Nasp/H3f3a/Brd2/Rbbp4/Cand1/Npm1/Dr1/Tbpl1/Smarca5/1700024P04Rik/H2al2a/Ipo4/Ubn1/Psmc3/Mcm7/Naa60/Pole3/Tbp/Ep300/Psmc2/Hp1bp3/Cabin1/Nap1l4/Rnf4/Nap1l1/Cenpe/Nasp/Kat6a/Taf6/Taf6l/Smarca4/Tspyl2/Hat1/Pias1/Brf1/Atf7ip/Taf7l/Gtf2a2/Psmc4/Sart3/Smarca2/Pogz/Gtf2b/Cenpv/Set/Taf7/Rsf1/Psmc6/Gtf2f2/Bdp1/Taf1b/Mcm6/Asf1b/Smarca2/Cenpt/Orc3/Npm1/Dmc1/Taf11/Asf1a/Cdc45/Rad51/Taf6l/Smarca2/Cenpn/Itgb3bp…	119
GO:0001833	inner cell mass cell proliferation	22/10371	30/30878	9.95332e-06	0.00027934	0.000247632	Sbds/Zpr1/Prpf19/Ints1/Ndel1/Ncapg2/Cops2/Cops2/Ints1/Brd4/Brca2/Gins4/Pelo/Gins1/Palb2/Setdb1/Chek1/Brd4/Brd4/Palb2/Ints1/Taf8	22
GO:0034249	negative regulation of cellular amide metabolic process	130/10371	284/30878	1.25555e-05	0.00033891	0.000300441	Ybx2/Clu/Fxr1/Calr/Cnot1/Rnf139/Caprin1/Paip2/Eif4e/Rack1/Samd4/Rpl13a/Gapdh/Cnot1/Samd4b/Eif4g1/Rps3/C330021F23Rik/Samd4/Srp9/Qk/Eif2s1/Tob1/Hnrnpd/Tsc1/Upf1/Cnot10/Tpr/Gigyf2/Tnrc6b/Cnot7/Eif4a3/Fxr2/Ilf3/Apoe/Ddx3x/Mex3d/Cpeb2/Rock1/Pum1/Fto/Ybx2/Tnrc6c/Rc3h1/Eif4enif1/Ireb2/Eif2ak1/Eif4e2/Dhx36/Otud6b/Syncrip/Cnot2/Larp1/Ythdf3/Caprin2/Inpp5e/Cnot2/Gga3/Ythdf2/Cnot9/Ilf3/Eif4e2/Hnrnpd/Ormdl3/…	130
GO:1902275	regulation of chromatin organization	155/10371	348/30878	1.28066e-05	0.000344493	0.00030539	Trip12/Hnrnpu/Kdm3a/Trim28/Lpin1/Ube2n/Rnf20/Nipbl/Wbp2/Zfp451/Ube2b/Mphosph8/Morc2a/H1fnt/Ruvbl2/Tasor/Brd7/Tlk2/Rif1/Smarcb1/Ctnnb1/Ncor1/Ccnb1/Paf1/Piwil2/Ep300/Rnf40/Kmt2e/Akap8l/Tpr/Kat7/Supt6/Setd5/Pphln1/Ctr9/Akap8/BC004004/Snw1/Atad2/Iws1/Wdr61/Sin3a/Kdm2a/Ing2/Kdm5a/Ubr5/Kat2a/Ogt/Nsd3/Tada3/Ehmt2/Atf7ip/Wdr70/Phf2/Sirt1/Dmrtc2/Atad2b/Kat2b/Tlk2/Kdm1a/Kat7/Sart3/Rtf1/Pih1d1/Phf1/Dnmt1/Mk…	155
GO:1903146	regulation of autophagy of mitochondrion	33/10371	53/30878	1.80144e-05	0.000465264	0.000412452	Optn/Atpif1/Clec16a/Bnip3l/Usp30/Dnm1l/Smurf1/Gsk3a/Fbxw7/Hdac6/Tigar/Hk2/Cdc37/Dnm1l/Bnip3/Mul1/Smurf1/Fbxo7/Vdac1/Hif1a/Hdac6/Cttn/Parl/Htt/Gba/Cttn/Trp53/Hif1a/Prkn/Fbxo7/Vps13d/Smurf1/Vps13c	33
GO:0033045	regulation of sister chromatid segregation	69/10371	135/30878	1.94713e-05	0.00049957	0.000442864	Hnrnpu/Usp44/Tnks/Cdk5rap2/Wapl/Nipbl/Ik/Sfpq/Anapc1/Zfp207/Smc5/Ctnnb1/Ccnb1/Cdc27/Tex14/Tpr/Sgo2a/Numa1/Cenpe/Mapk15/Plk1/Becn1/Cdca5/Pttg1/Cep192/Psmg2/Anapc5/Bub3/Bub1/Nsmce2/Zw10/Ndc80/Pcid2/Anapc15/Fen1/Dync1li1/Anapc4/Slf1/Tacc3/Apc/Mad2l1/Cit/Lcmt1/Rb1/Mad1l1/Slf2/Birc5/Trip13/Riok2/Atm/Ddx11/Bub1/Cdc23/Klhl22/H2afy/Ttk/Aurkb/Spdl1/Fen1/Cul3/Anapc5/Ttk/Anapc5/Fbxo5/Recql4/Cenpe/Bub1/Tacc3…	69
GO:0048524	positive regulation of viral process	78/10371	157/30878	2.18032e-05	0.000550319	0.000487853	Pabpc1/Ppia/Srpk2/Top2a/Hspa8/Kpna2/Ddb1/Srpk1/Tbc1d20/Vapa/Kpna6/Cfl1/Chmp2b/Fkbp6/Smarcb1/Zfp639/Ep300/Vps4a/Top2b/Cnot7/Dhx9/Lef1/Snw1/Chmp3/Pfn1/Apoe/Ddx3x/Stom/Chd1/Smc3/Smarca4/Chmp4b/Tarbp2/Pkn2/Ppib/Hacd3/Rad23a/Gtf2b/Chmp2a/Rsf1/Larp1/Tsg101/Lef1/Smarcb1/Trim11/Taf11/Dhx9/Rab7/Ythdc2/Ppid/Vps4b/Sp1/Adar/Smarca4/Nucks1/Lgals1/Stau1/Adarb1/Vps37b/Ppih/Tarbp2/Anxa2/Ppie/Rrp1b/Ctdp1/Cd74/Lef…	78
GO:1901990	regulation of mitotic cell cycle phase transition	194/10371	453/30878	2.31775e-05	0.000576354	0.000510933	Fhl1/Hspa2/Usp47/Usp44/Rpl26/Haspin/Cdk5rap2/Dtl/Ik/Ddb1/Prkcq/Eif4g1/Senp2/Brd7/Cenpf/Cul4a/Psme3/Zfp207/Ccnb1/Vps4a/Tex14/Kmt2e/Tpr/Klf4/Cdc14a/Gigyf2/Cenpe/Donson/D7Ertd443e/Anp32b/Rdx/Ddx3x/Cdk2/Sin3a/Plk1/Cdca5/Cep192/Dcun1d3/Psmg2/Mtbp/Lmnb1/Taok2/Anapc5/Rab11a/Bub3/Bub1/Ube2c/Cdk5rap3/Rad17/Mrnip/Rfwd3/Mepce/Nsmce2/Prmt2/Taok1/Cdk1/Phb2/Zw10/Ndc80/Ctdsp2/Pcid2/Anapc15/Nae1/Topbp1/Sept7/Mii…	194
GO:0032984	protein-containing complex disassembly	186/10371	432/30878	2.32298e-05	0.000576354	0.000510933	Kif2b/Setx/Eif5a/Plekhh2/Capza3/Capzb/Vcp/Sh3gl3/Camsap1/Stmn1/Hspa8/Arid2/Sptbn1/Kif2c/Katnb1/Dyrk3/Add3/Ttbk2/Clec16a/Cfl1/Map1lc3a/Smarce1/Twf1/Rpl23/Ttbk2/Smarcb1/Oga/Map1lc3b/Vps4a/Camsap2/Gas2l1/Upf1/Kif18b/Mtpn/Etf1/Sptan1/Bmerb1/Rdx/Fyco1/Napa/Wdr1/Arid1a/Snap29/Kif2c/Smarca4/Carmil1/Abce1/Ubqln1/Arhgef2/Cib1/Synj1/Snx14/Map2/Sgk1/Smarcd2/Gak/Sh3gl3/Taok1/Dstn/Denr/Kif24/Evl/Gspt1/Vps16/H…	186
GO:0009108	coenzyme biosynthetic process	145/10371	328/30878	3.7693e-05	0.000896102	0.000794386	Pgk2/Pgam2/Aldoa/Hk1/Eno1/Gapdhs/Acsl1/Acot7/Tkfc/Tpi1/Mtch2/Pdha2/Gpi1/Gapdhs/Pkm/Ogdh/Gapdh/Mpc2/Acsl5/Pdhb/Akr1a1/Ncor1/Mpc1/Mmadhc/Dlat/Dld/Pfkp/Acsl6/Pdk2/Pfkm/Pfkp/Mpi/Mat2a/Ogt/Entpd5/Fbp1/Pdk3/Acsl4/Prkag2/Coq9/Acot7/Prkaa1/Eno3/Ndufa9/Tigar/Bpgm/Foxk1/Hk2/Aldoa/Foxk2/Acat1/Pfkl/Pgam1/Eif6/Mif/Fpgs/Lias/Gphn/Atic/Pdhx/Nampt/Eno4/Mocs3/Acly/Coq2/Gart/Mat2b/Pank2/Mtch2/Coq4/Nadk/Mettl16/Coa…	145
GO:0017038	protein import	155/10371	354/30878	3.82277e-05	0.000906043	0.000803199	Ipo5/Hsp90aa1/Akap1/Clu/1700009N14Rik/Ran/Trim28/Hspa8/Pom121l2/Nup153/Nup98/Kpnb1/Kpna2/Ranbp2/Ipo4/Nup50/Dnajc15/Prkcq/Nup188/Kpna6/Cfl1/Hspa4/Nxt1/Bag3/Nup214/Pam16/Tardbp/Pttg1ip/Uaca/Cse1l/Nup88/Apod/Zpr1/Pex13/Nupl1/Tpr/Tomm70a/Psen1/Med1/Tnpo1/Ppp2ca/Nup155/Pom121/Apoe/Timm23/Ipo7/Ipo13/Ubr5/Tomm20/Nup35/Hnrnpm/Chp1/Tnpo3/Rpain/Tardbp/Prkcd/Grpel2/Pdcd5/Fam53c/Efcab7/Ect2/Hspd1/Phb2/Mapk1/…	155
GO:0050821	protein stabilization	138/10371	312/30878	5.53787e-05	0.00123711	0.00109669	Hsp90aa1/Clu/Bag6/Calr/Tcp1/Cct5/Usp2/Lamp1/Bag5/Usp7/Npm1/Atp1b3/Cct4/Cct3/Cct2/Rps7/Rpl5/Cct7/Sumo1/Ptges3/Sec16a/Ube2b/Taf9/March7/Gapdh/Bag3/Rpl11/Kcnu1/Rpl23/Zfp207/Usp9x/Lamp1/Ep300/Sugt1/Rtn4/Tsc1/Sav1/Saxo1/Dnaja3/Bag6/Usp19/Grn/D7Ertd443e/Pfn1/Bag6/Mtmr9/Cct6a/Atf7ip/Park7/Pdcd10/Chp1/Atp1b1/Cdk7/Hps4/Golga7/Naa15/Tbrg1/Fbxw7/Ccnh/Nckap1/Ppib/Hspd1/Phb2/Morc3/Stx12/Dvl1/Cdc37/Usp36/Usp19…	138
GO:0009566	fertilization	141/10371	320/30878	5.78406e-05	0.00128472	0.00113889	Tnp2/Mael/Ccdc136/Atp8b3/Adam3/Clgn/Ybx3/Atp1a4/Dkkl1/Ccdc136/Spa17/Aldoa/H3f3a/Tcp1/Cct5/Rimbp3/Ybx3/Sycp2/Trim36/Vdac2/Nectin3/Acrbp/Wdr48/Fndc3a/Klhl10/Zpbp2/Cct4/Plcz1/Hspa1l/Adam2/Tex15/Kdm5b/Cct3/Cct2/Cct7/Abhd2/Pcsk4/Ttll5/Slc9b1/Prss37/Fam170b/Adam1a/Acr/Cast/Plcd4/Tdrd9/Pkdrej/Rec8/Cfap69/Hyal5/Tex101/Ube2q1/Spesp1/Trim36/Ccdc87/Arsa/Ash1l/Map7/Zpbp/Adam3/Catsper2/Spata22/Cct6a/Zpbp/Spam…	141
GO:0048194	Golgi vesicle budding	36/10371	62/30878	6.58516e-05	0.00144206	0.00127837	Gbf1/Sec16a/Tbc1d20/Vapa/Sec23a/Mia3/Arfgap3/Sec31a/Golph3l/Sec24c/Tmed10/Mapk15/Sec24a/Arfgap2/Sec13/Insig1/Klhl12/Golph3/Sec24b/Tmed9/Rab1a/Sec24d/Preb/Sec23b/Myo18a/Sar1a/Myo18a/Sec23b/Sar1b/Pdcd6/Sec24a/Pef1/Myo18a/Cul3/Vapb/Prkci	36
GO:0046390	ribose phosphate biosynthetic process	173/10371	405/30878	7.29523e-05	0.00155498	0.00137848	Pgk2/Pgam2/Aldoa/Hk1/Eno1/Gapdhs/Atp5b/Ldhc/Acsl1/Acot7/Tkfc/Tpi1/Ak1/Atp5a1/Vcp/Mtch2/Pdha2/Gpi1/Gapdhs/Adcy10/Pkm/Ogdh/Gmps/Gapdh/Atp5c1/Nme7/Mpc2/Acsl5/Pdhb/Atp5f1/Ncor1/Atp5j/Mpc1/Atp5o/Atp5h/Prpsap1/Dlat/Dld/Pfkp/Acsl6/Adss/Aprt/Parp1/Pdk2/Pfkm/Pfkp/Nme5/Mpi/Atp5l/Cox5b/Ogt/Entpd5/Ak2/Fbp1/Atp5j2/Pdk3/Cyc1/Atp5g2/Acsl4/Prkag2/Acot7/Prkaa1/Eno3/Prps1l1/Tigar/Bpgm/Foxk1/Ctps2/Hk2/Aldoa/Foxk2/D…	173
GO:0007094	mitotic spindle assembly checkpoint	34/10371	58/30878	8.00224e-05	0.0016768	0.00148647	Usp44/Cdk5rap2/Ik/Zfp207/Ccnb1/Tex14/Tpr/Cenpe/Plk1/Cep192/Psmg2/Bub3/Bub1/Zw10/Ndc80/Pcid2/Anapc15/Dync1li1/Apc/Mad2l1/Lcmt1/Mad1l1/Birc5/Trip13/Atm/Bub1/Klhl22/Ttk/Aurkb/Spdl1/Ttk/Cenpe/Bub1/Atm	34
GO:0071174	mitotic spindle checkpoint	34/10371	58/30878	8.00224e-05	0.0016768	0.00148647	Usp44/Cdk5rap2/Ik/Zfp207/Ccnb1/Tex14/Tpr/Cenpe/Plk1/Cep192/Psmg2/Bub3/Bub1/Zw10/Ndc80/Pcid2/Anapc15/Dync1li1/Apc/Mad2l1/Lcmt1/Mad1l1/Birc5/Trip13/Atm/Bub1/Klhl22/Ttk/Aurkb/Spdl1/Ttk/Cenpe/Bub1/Atm	34
GO:2000001	regulation of DNA damage checkpoint	17/10371	23/30878	9.05235e-05	0.00187162	0.00165917	Fem1b/Ddx39b/Cul4a/Thoc5/Ccar2/Thoc1/Nek1/Ppp1r10/Cry1/Rfwd3/Thoc5/Rint1/Nek1/Wdr76/Fbxo4/Etaa1/Rnaseh2b	17
GO:0016126	sterol biosynthetic process	39/10371	70/30878	0.000115888	0.00229241	0.0020322	Cyp51/Fdft1/Hmgcs1/Hmgcr/Sod1/Erlin2/Lbr/Scp2/Cyb5r1/Apoe/Fdps/Sqle/Scap/Erlin1/Insig1/Prkaa1/Mvd/Cftr/Ces1d/Cyb5r2/Insig2/Hmgcs2/Por/Ebp/Pex2/Msmo1/Hmgcr/Cyb5r3/Dhcr7/Apob/Dhcr24/G6pdx/Mvk/Prkaa1/Pmvk/Tm7sf2/Erg28/Apoa1/Lss	39
GO:0070988	demethylation	44/10371	82/30878	0.000142706	0.00276898	0.00245468	Usp7/Kdm3a/Trim28/Kdm5b/Ube2b/Usp9x/Stpg4/Kdm2b/Otud4/Kdm2a/Kdm5a/Fto/Phf2/Kdm1a/Kdm3b/Jmjd1c/Kdm7a/Mmachc/Kdm2a/Ppme1/Jmjd1c/Kdm1a/Phf8-ps/Por/Kdm4d/Kdm6b/Apex1/Pagr1a/Jmjd1c/Kdm4c/Alkbh5/Jmjd6/Alkbh3/Alkbh1/Alkbh2/Otud4/Riox1/Kdm5c/Kdm8/Kdm5d/Kdm4b/Tdg/Kdm4a/Usp9x	44
GO:0003352	regulation of cilium movement	14/10371	18/30878	0.000158262	0.00302292	0.00267979	Ttll6/Dnaaf1/Ccdc39/Drc1/Cfap298/Ccdc65/Cfap20/Bbs2/Armc4/Ccdc40/Bbs1/Bbs4/Dnah11/Mkks	14
GO:1905819	negative regulation of chromosome separation	36/10371	64/30878	0.000161452	0.00307629	0.0027271	Usp44/Cdk5rap2/Ik/Zfp207/Ccnb1/Tex14/Tpr/Cenpe/Plk1/Pttg1/Cep192/Psmg2/Bub3/Bub1/Zw10/Ndc80/Pcid2/Anapc15/Dync1li1/Apc/Mad2l1/Lcmt1/Mad1l1/Birc5/Trip13/Atm/Bub1/Klhl22/Ttk/Aurkb/Spdl1/Ttk/Fbxo5/Cenpe/Bub1/Atm	36
GO:1905818	regulation of chromosome separation	54/10371	106/30878	0.000165892	0.00314548	0.00278843	Usp44/Cdk5rap2/Ik/Anapc1/Zfp207/Ccnb1/Cdc27/Tex14/Tpr/Numa1/Csnk2a2/Cenpe/Mapk15/Plk1/Pttg1/Cep192/Psmg2/Anapc5/Bub3/Bub1/Nsmce2/Zw10/Ndc80/Pcid2/Anapc15/Dync1li1/Anapc4/Tacc3/Apc/Mad2l1/Cit/Lcmt1/Rb1/Mad1l1/Birc5/Csnk2a1/Trip13/Riok2/Atm/Bub1/Cdc23/Klhl22/Ttk/Aurkb/Spdl1/Cul3/Anapc5/Ttk/Anapc5/Fbxo5/Cenpe/Bub1/Tacc3/Atm	54
GO:0006733	oxidoreduction coenzyme metabolic process	131/10371	300/30878	0.000167001	0.0031588	0.00280025	Pgk2/Pgam2/Aldoa/Hk1/Eno1/Gapdhs/Tkfc/Tpi1/Vcp/Mtch2/Pdha2/Gpi1/Gapdhs/Pkm/Ogdh/Gapdh/Hmgcr/Ldha/Mpc2/Mdh1b/Cbr2/Pdhb/Ncor1/Gpd2/Mpc1/Dlat/Idh3b/Dld/Pfkp/Pfkm/Dlst/Pfkp/Mpi/Ogt/Entpd5/Fbp1/Prkag2/Coq9/Prkaa1/Mdh1/Eno3/Ndufa9/Tigar/Bpgm/Me2/Mdh2/Foxk1/Hk2/Aldoa/Foxk2/Naxe/Pfkl/Pgam1/Eif6/Mif/Cyb5r4/Ldhb/Pdhx/Nampt/Txnrd1/Eno4/Coq2/Taldo1/Mtch2/Pck2/Coq4/Nnt/Nadk/Pgk1/Coq5/Hif1a/Mlxipl/Coq10b/Mlxip…	131
GO:0042775	mitochondrial ATP synthesis coupled electron transport	44/10371	83/30878	0.000205546	0.00372474	0.00330195	Mtch2/Ndufv2/Cox4i1/Cox5a/Uqcrfs1/Cyct/Dnajc15/Uqcrc1/Sdha/Ccnb1/Ndufb8/Dld/Ndufa12/Ndufb9/Iscu/Ndufs2/Cox5b/Park7/Cox6a1/Cyc1/Sdhc/Ndufa10/Ndufs8/Coq9/Uqcrb/Cdk1/Ndufs6/Ndufv1/Cox4i2/Cycs/Ndufa7/Sdhd/Cox7c/Ndufb6/Mtch2/Sdhaf2/Ndufaf1/Coq7/Cox6a1/Afg1l/Ndufv3/Uqcrq/Ndufc2/Uqcc3	44
GO:0006743	ubiquinone metabolic process	17/10371	24/30878	0.000212948	0.00380566	0.00337368	Hmgcr/Coq9/Ndufa9/Coq2/Coq4/Coq5/Coq10b/Hmgcr/Coq6/Coq7/Pdss2/Coq3/Ubiad1/Coq10a/Coq8a/Coq10b/Pdss1	17
GO:0051220	cytoplasmic sequestering of protein	20/10371	30/30878	0.000216264	0.00384722	0.00341053	Dzip1/Faf1/Ywhab/Get4/Keap1/Tacc3/Lats1/Creb3/Sri/Thra/Nfkbib/Psmd10/Gopc/Dbn1/Nfkbia/Flna/Sufu/Pkd1/Pkd1/Tacc3	20
GO:0097352	autophagosome maturation	26/10371	43/30878	0.000274135	0.00482515	0.00427745	Vcp/Clec16a/Map1lc3a/Map1lc3b/Fyco1/Snap29/Ubqln1/Snx14/Vps16/Vps33a/Phf23/Ubqln1/Cln3/Lix1l/Atg14/Smcr8/Vps16/Stx17/Cln3/Snapin/Epg5/Tbc1d25/Ubqln4/Mcoln1/Vamp8/Tecpr1	26
GO:0070862	negative regulation of protein exit from endoplasmic reticulum	12/10371	15/30878	0.000308132	0.0052996	0.00469805	Ube2j1/Erlec1/Ubac2/Insig1/Svip/Os9/Derl2/Derl3/Ube2g2/Derl2/Ubac2/Derl3	12
GO:0090150	establishment of protein localization to membrane	156/10371	370/30878	0.000331891	0.00564456	0.00500385	Hsp90aa1/Hspa5/Bag6/Nectin3/Sh3glb1/Mtch2/Tram1/Optn/Sptbn1/Golga4/Sec16a/Srp14/Rack1/Dusp18/Arl6ip1/Srp54a/Inpp5k/Gga1/Rab3ip/Hspa4/Scrib/Sec62/Oga/Srp9/Lypla1/Sec63/Golph3l/Actr3/Vps35/Reep2/Bag6/Sec61a2/Sgta/Asna1/Blzf1/Vamp3/Bag6/Srp68/Washc1/Clstn1/Stom/Acsl3/Chmp4b/Bbs2/Ogt/Gorasp2/Srp72/Akt2/Rab11a/Cib1/Myo1c/Zdhhc4/Zdhhc25/Golga7/Rab10/Pdcd5/Moap1/Get4/Snx27/Golph3/Zdhhc3/Pex5/Sgta/Mtcl1/…	156
GO:0032465	regulation of cytokinesis	60/10371	123/30878	0.000342664	0.00580364	0.00514488	Sh3glb1/Git1/Rhoa/Git1/Ahctf1/Entr1/Prpf40a/Racgap1/Ankrd53/Entr1/Cspp1/Setd2/Vps4a/Tex14/Kif20a/Cdc14a/Chmp3/Kif3b/Plk1/Becn1/Aurka/Myo19/Rab11a/Prc1/Pkn2/Map10/Plk2/Ect2/Klhl9/Cenpv/Rab11fip3/Spast/Ccp110/Kif23/Zfyve26/Kif20b/Cit/Incenp/Pkp4/E2f8/Brca2/Pin1/Bbs4/Birc6/Gipc1/Kif20b/Bcl2l1/Prc1/Pik3c3/Zfyve19/Cetn2/Birc6/Aurkb/Flcn/Spast/Ankrd53/Cul3/Prpf40a/Klhl21/Rab11fip4	60
GO:0010506	regulation of autophagy	176/10371	424/30878	0.000367472	0.00611571	0.00542152	Hmgb4/Sh3glb1/Wac/Optn/Herc1/Sirt2/Gsk3b/Supt5/5330417C22Rik/Atpif1/Ulk2/Mtor/Clec16a/Qsox1/Eif4g1/Bag3/Eif4g2/Poldip2/Tsc1/Ambra1/Tbc1d14/Stk11/Bnip3l/Mtdh/Mapk15/Fyco1/Mcl1/Ddit3/Washc1/Usp30/Mtmr9/Rab1b/Dnm1l/Becn1/Smurf1/Rock1/Chmp4b/Ubqln1/Gsk3a/Tmem59/Ehmt2/Ift88/Sirt1/Fbxw7/Plk2/Trp53inp2/Prkaa1/Svip/Hdac6/Tigar/Sec22b/Larp1/Foxk1/Kat8/Hk2/Foxk2/Pafah1b2/Cdc37/Mtcl1/Usp36/Tsc2/Lars/Ehmt2/R…	176
GO:0042994	cytoplasmic sequestering of transcription factor	13/10371	17/30878	0.000370461	0.00611571	0.00542152	Faf1/Keap1/Tacc3/Creb3/Sri/Thra/Nfkbib/Psmd10/Nfkbia/Sufu/Pkd1/Pkd1/Tacc3	13
GO:0043201	response to leucine	13/10371	17/30878	0.000370461	0.00611571	0.00542152	Mtor/Lars/Sesn3/Ubr1/Sesn1/Ubr2/Klhl22/Sesn1/Ubr2/Rptor/Sesn2/Rragd/Rragd	13
GO:0071233	cellular response to leucine	13/10371	17/30878	0.000370461	0.00611571	0.00542152	Mtor/Lars/Sesn3/Ubr1/Sesn1/Ubr2/Klhl22/Sesn1/Ubr2/Rptor/Sesn2/Rragd/Rragd	13
GO:0006487	protein N-linked glycosylation	50/10371	99/30878	0.00037053	0.00611571	0.00542152	Stt3b/Rpn2/Vcp/Ube2j1/Rpn1/Stt3b/Rpn1/Tusc3/Gfpt1/Mgat4d/Dad1/Uggt2/B3galnt1/Entpd5/Mgat2/4933406M09Rik/Mgat4b/Mgat4e/Nus1/Pmm2/Stt3a/Derl3/Krtcap2/Dhdds/Alg8/Syvn1/Mgat1/Ube2g2/Fut8/Alg5/Pgm3/Alg12/B4galt7/B4galt1/Mgat3/Uggt1/Mgat4a/Tmem165/Pmm1/Gorasp1/Dpagt1/Stt3a/Pmm1/Dpagt1/Dolpp1/Derl3/Fut8/Alg14/Alg12/Mgat5	50
GO:0042594	response to starvation	121/10371	279/30878	0.000400537	0.00651417	0.00577475	Hspa5/Glul/Sh3glb1/Alb/Hnrnpl/5330417C22Rik/Dnajc15/Ulk2/Mtor/Clec16a/Gabarapl1/Map1lc3a/Map1lc3b/Mios/Eif2s1/Gas2l1/Fnip1/Ddit3/Becn1/Zfyve1/Mars/Ehmt2/Sirt1/Pik3c2a/Srebf2/Gcn1/Prkaa1/Mapk1/Eif2ak1/Tbl2/Foxa3/Asns/Larp1/Foxk1/Gas6/Wipi2/Foxk2/Mybbp1a/Lars/Ehmt2/Rragc/Depdc5/Mars/Gabarapl2/Nfe2l2/Stk24/Sesn3/Tnrc6a/Depdc5/Cpeb4/Dap/Wrn/Mapk8/Atg4b/Rraga/Fads1/Wdr24/Rrp8/Nupr1l/5330417C22Rik/Wdr4…	121
GO:1901657	glycosyl compound metabolic process	81/10371	176/30878	0.000401699	0.00651943	0.00577942	Ak1/Ran/Rhoa/Nt5c1b/Gmps/Nt5c1b/Nme7/Nt5c1b/Nudt18/Akr1a1/Mfn1/Prpsap1/Aprt/Gba2/Ahcyl1/Nme5/Opa1/Akr7a5/Gm4737/Ctps2/Efl1/Pcmt1/Impdh2/Prpsap2/Cdadc1/Ahcyl2/Ctps/Gnai3/Gphn/Prpsap1/Atic/Pcmt1/Opa1/Gamt/Nme6/Naga/Pemt/Prps1/Gmpr2/Enpp4/Macrod1/Abhd10/Fuca1/Nt5c3/Icmt/Nt5c2/Gphn/Nme1/Nt5e/Adk/Trmt12/Mbip/Cad/Dera/Ahcyl2/Akr1c14/Cmpk1/Gtpbp1/Gba/Lcmt2/Cmpk1/Umps/Uck2/Nme3/Nt5c2/Uckl1/Icmt/Tk2/Guk1/…	81
GO:1902653	secondary alcohol biosynthetic process	35/10371	64/30878	0.000411954	0.00664598	0.0058916	Cyp51/Fdft1/Hmgcs1/Hmgcr/Sod1/Erlin2/Lbr/Scp2/Apoe/Fdps/Scap/Erlin1/Insig1/Prkaa1/Mvd/Cftr/Ces1d/Insig2/Hmgcs2/Por/Ebp/Pex2/Hmgcr/Cyb5r3/Dhcr7/Apob/Dhcr24/G6pdx/Mvk/Prkaa1/Pmvk/Tm7sf2/Erg28/Apoa1/Lss	35
GO:1901976	regulation of cell cycle checkpoint	27/10371	46/30878	0.000414607	0.00664598	0.0058916	Usp44/Fem1b/Cdk5rap2/Ddx39b/Cul4a/Ccnb1/Thoc5/Tpr/Ccar2/Thoc1/Nek1/Ppp1r10/Cry1/Rfwd3/Ndc80/Pcid2/Anapc15/Dync1li1/Mad2l1/Lcmt1/Thoc5/Rint1/Nek1/Wdr76/Fbxo4/Etaa1/Rnaseh2b	27
GO:0042158	lipoprotein biosynthetic process	69/10371	146/30878	0.000415553	0.00664598	0.0058916	Glul/Zdhhc5/Ppm1a/Ppm1b/Nmt2/Abhd17c/Pigt/Apoe/Nmt1/Pigc/Abhd17a/Zdhhc4/Zdhhc25/Golga7/Svip/Zdhhc3/Pigp/Pigk/Wipi2/Selenok/Zdhhc1/Rab3gap2/Abhd17b/Dpm1/Wdr45b/Atg7/Zdhhc20/Pgap2/Pigs/Gpaa1/Wipi1/Rab3gap1/Zdhhc7/Golga7b/Pigu/Atg16l1/Zdhhc12/Abca1/Atg12/Nmt2/Pigx/Zdhhc6/Pik3c3/Zdhhc1/Mppe1/Nmt2/Gba/Zdhhc17/Mttp/Pigv/Atg5/Zdhhc11/Pyurf/Clip3/Pigm/Rab3gap2/Piga/Zdhhc16/Apob/Pigq/Pgap3/Abca1/Ugcg/Pigg…	69
GO:0044839	cell cycle G2/M phase transition	105/10371	238/30878	0.000446785	0.00698854	0.00619528	Calm1/Fhl1/Hspa2/Usp47/Npm1/Dyrk3/Dtl/Prkcq/Ppm1d/Cenpf/Ccnb1/Vps4a/Akap8l/Uimc1/Donson/Akap8/D7Ertd443e/Fzr1/Cdk2/Sin3a/Plk1/Ccny/Uimc1/Lmnb1/Taok2/Rab11a/Calm1/Ppm1d/Cdk5rap3/Arpp19/Rad17/Mrnip/Taok1/Cdk1/Nae1/Foxm1/Topbp1/Miip/Rcc2/Nbn/Zfp830/Npm1/Syf2/Arpp19/Cdk14/Vps4b/Cit/Brd4/Mbd4/Lats1/Cdkn2b/Paxip1/Rint1/Ctc1/Babam2/Cdc7/Birc5/Cdk2/D7Ertd443e/Cdk4/Pagr1a/Brca1/Cdc25a/Abraxas1/Blm/Atm/Cdc…	105
GO:0006337	nucleosome disassembly	18/10371	27/30878	0.000449705	0.00700603	0.00621078	Arid2/Smarce1/Smarcb1/Arid1a/Smarca4/Smarcd2/Cebpg/Smarcb1/Smarcc1/Smarcd1/Smarcc2/Smarca4/Arid1a/Smarcd3/Smarcc2/Grwd1/Hist3h2a/Hist1h2ba	18
GO:0060631	regulation of meiosis I	10/10371	12/30878	0.000581423	0.00879374	0.00779557	Hormad1/Ube2b/Piwil2/Eif4g3/Dmrt1/Eif4g3/Wee2/Ccdc36/Fbxo5/Eif4g3	10
GO:0050687	negative regulation of defense response to virus	22/10371	36/30878	0.000653642	0.00982865	0.00871301	Tkfc/Pcbp2/Sec14l1/Ppm1b/Pcbp2/Riok3/Ilrun/Itch/Tarbp2/Pcbp2/Ufd1/Dhx58/Nploc4/Traf3ip1/Mul1/Traf3ip1/Irf3/C1qbp/Tarbp2/Htra1/Tspan6/Gpatch3	22
